# Supplementary material for: Risk Factors and Relationship of Cutaneous and Uveal Melanocytic Lesions in Monozygotic and Dizygotic Twin Pairs
Source: PLoS One. 2016 Aug 3;11(8):e0160146. doi: 10.1371/journal.pone.0160146 (PMC4972429; doi:10.1371/journal.pone.0160146)
Supplement: S1 Table — (XLS) [file pone.0160146.s001.xls]

## Sheet: SPSS vegleges
Azon	harmas_iker	ELETKORVIZSGKOR	Nem	1 v.2 petéjű	Szemszín	SZEM	Hajszín	HAJ	Bőrszín	BORSZ	Bőrtípus	BORTIP	fényvédő használat	fényvédő faktorszám	Hány éve haszn. fényvédőt	FENYVEDO EV	fényv haszn. oka	napégések száma gyermekkorban	NAPEGES GY	napégések száma serdülőkorban	NAPEGES S	napégések száma felnőttkorban	NAPEGES F	napozások száma nyáron	napozás időtartama	nap/hét, 4 óránál több a szabadban gyermekkorban	nap/hét, 4 óránál több a szabadban serdülőkorban	nap/hét 4 óránál több a szabadban felnőttkorban	foglalkozás	FOGLALKOZ	nyaralások száma tengerparton	szolárium	SZOLAR	atópia	ATOP	egyéb betegség	EGYEB BETEG	fényterápia	gyógyszer	GYOGYSZ	szülő FN	Testvér FN	MM szülő	MM testvér	MM nagyszülő	szülő bőr tu	testvér bőrtu	nagyszülő bőr tu.	koraszülöttség
iker1_1	0	12	2	1	2	1	4	2	3	3	3	2	2	3	1	1	3	3	3	2	2			4	1	4	2				1	1	1	2.6	2	1	1	1	1	1	2	2	1	1	1	1	1	1	1
iker1_2	0	12	2	1	2	1	4	2	3	3	3	2	2	3	1	1	3	3	3	2	2			4	1	4	2				1	1	1	2.6	2	1	1	1	1	1	2	2	1	1	1	1	1	1	1
iker2_1	0	9	1	1	5	3	2	1	2	2	3	2	2	3	3	3	3	2	2					4	4	4			2	2	1	1	1	1	1	1	1	1	1	1	3	3	1	1	1	1	1	1	1
iker2_2	0	9	1	1	5	3	2	1	2	2	3	2	2	3	3	3	3	2	2					4	4	4			2	2	1	1	1	1	1	1	1	1	1	1	3	3	1	1	1	1	1	1	1
iker3_1	0	24	1	1	5	3	3	2	2	2	3	2	1	1	1	1		2	2	2	2	1	1	3	1	4	4	3	1	1	3	1	1	1	1	1	1	1	1	1	2	2	2	2	2	1	1	2	1
iker3_2	0	24	1	1	5	3	2	1	2	2	4	2	2	2	2	2	3	1	1	1	1	1	1	3	2	2	3	3	1	1	3	1	1	1	1	1	1	1	1	1	2	2	1	1	1	1	1	1	1
iker4_1	0	8	1	1	4	2	4	2	2	2	3	2	4	4	3	3	3	1	1					4	3	2			1	1	3	1	1	1	1	1	1	1	1	1	3	1	1	1	1	1	1	1	1
iker4_2	0	8	1	1	4	2	4	2	2	2	3	2	4	4	3	3	3	1	1					4	3	2			1	1	3	1	1	1	1	1	1	1	1	1	3	1	1	1	1	1	1	1	1
iker5_1	0	7	1	1	2	1	3	2	3	3	3	2	3	4	2	2	3	1	1					1	1	3			1	1	2	1	1	1	1	1	1	1	1	1	3	1	1	1	1	1	1	1	3
iker5_2	0	7	1	1	2	1	3	2	3	3	3	2	3	4	2	2	3	1	1					1	1	3			1	1	2	1	1	8	2	1	1	1	1	1	3	1	1	1	1	1	1	1	3
iker6_1	0	6	2	1	7	3	4	2	2	2	4	2	2	4			3	1	1					4	3	3			2	2	1	1	1	1	1	1	1	1	1	1	2	2	1	1	1	1	1	1	1
iker6_2	0	6	2	1	7	3	4	2	2	2	4	2	2	4			3	1	1					4	3	3			2	2	1	1	1	1	1	JIA	2	1	Naprosyn, MTX	2	2	2	1	1	1	1	1	1	1
iker7_1	0	22	1	1	7	3	3	2	2	2	3	2	2	3	2	2	3	2	2	1	1	1	1	4	4	4	4	4	2	2	2	1	1	1	1	1	1	1	1	1	2	2	2	2	2	2	2	2	1
iker7_2	0	22	1	1	7	3	3	2	2	2	3	2	2	3	2	2	3	2	2	1	1	1	1	4	4	4	4	4	2	2	2	1	1	1	1	1	1	1	1	1	2	2	2	2	2	2	2	2	1
iker8_1	0	7	1	1	7	3	4	2	2	2	3	2	1	1	1	1		1	1					4	4	3					1	1	1	3,5,6	2	1	1	1	Aerius, Singulair	2	1	1	1	1	1	1	1	1	3
iker8_2	0	7	1	1	7	3	4	2	2	2	3	2	1	1	1	1		1	1					4	4	3					1	1	1	3,5,6	2	1	1	1	Aerius, Singulair, Nentolin, Pulmicort	2	1	1	1	1	1	1	1	1	3
iker9_1	0	6	2	2	7	3	4	2	3	3	3	2	4	4	3	3	3	1	1					1	1	3			2	2	2	1	1	2.9	2	1	1	1	1	1	3	1	1	1	1	1	1	1	3
iker9_2	0	6	2	2	7	3	4	2	3	3	3	2	4	4	3	3	3	1	1					1	1	3			2	2	2	1	1	2.9	2	1	1	1	1	1	3	1	1	1	1	1	1	1	3
iker10_1	0	10	2	1	2	1	2	1	2	2	3	2	3	4	2	2	1	2	2					2	1	2					1	1	1	1	1	1	1	1	1	1	2	2	2	2	2	2	2	2	3
iker10_2	0	10	2	1	2	1	2	1	2	2	3	2	3	4	2	2	1	3	3					2	1	3					1	1	1	1	1	1	1	1	1	1	2	2	2	2	2	2	2	2	3
iker11_1	0	19	2	1	6	3	3	2	3	3	2	1	3	4	3	3	3	1	1	1	1	1	1	2	3	1	1	3	1	1	1	1	1	2.6	2	szellemi fogyat.	2	1	Cetirizin	2	3	1	1	2	2	1	1	2	3
iker11_2	0	19	2	1	6	3	3	2	3	3	2	1	3	4	3	3	3	1	1	1	1	1	1	2	3	1	1	3	1	1	1	1	1	2.6	2	szellemi fogy.toxoplasma fer.	2	1	cetirizin	2	3	1	1	2	2	2	2	2	3
iker12_1	0	17	1	1	7	3	4	2	3	3	2	1	4	4	4	4	3	3	3	2	2			1	1	2	2		1	1	1	1	1	1	1	1	1	1	1	1	1	3	1	1	1	1	1	1	1
iker12_2	0	17	1	1	7	3	4	2	3	3	2	1	4	4	4	4	3	3	3	2	2			1	1	2	2		1	1	2	1	1	1	1	1	1	1	1	1	1	3	1	1	1	1	1	1	1
iker13_1	0	11	2	1	2	1	3	2	2	2	3	2	2	3	2	2	3	1	1					3	3	1			1	1	2	1	1	1	1	1	1	1	1	1	3	1	1	1	1	1	1	1	1
iker13_1	0	11	2	1	2	1	3	2	2	2	3	2	2	3	2	2	3	1	1					3	3	1			1	1	2	1	1	1	1	1	1	1	1	1	3	1	1	1	1	1	1	1	1
iker14_1	0	21	2	1	5	3	3	2	2	2	3	2	3	3	5	4	3	1	1	2	2	2	2	2	2	1	2	2	1	1	2	2	2	1	1	1	1	1	1	1	1	1	1	1	1	1	1	1	1
iker14_2	0	21	2	1	5	3	3	2	2	2	3	2	3	3	5	4	3	1	1	2	2	2	2	2	2	2	2	2	1	1	2	2	2	1	1	1	1	1	1	1	1	1	1	1	1	1	1	1	1
iker15_1	0	11	1	1	2	1	3	2	2	2	3	2	1	1	1	1		1	1					1		3			2	2	1	1	1	1	1	1	1	1	1	1	1	1	1	1	1	1	1	1	3
iker15_2	0	11	1	1	2	1	3	2	2	2	3	2	1	1	1	1		1	1					1		3			2	2	1	1	1	1	1	1	1	1	1	1	1	1	1	1	1	1	1	1	3
iker16_1	0	14	2	1	2	1	3	2	2	2	4	2	2	4	2	2	3	1	1	2	2			2	2	4	4		3	3	2	1	1	3.8	2	1	1	1	Atarax, Anaframil	2	1	1	1	1	1	1	1	1	1
iker16_2	0	14	2	1	2	1	3	2	2	2	4	2	2	4	2	2	3	1	1	2	2			2	2	4	4		3	3	2	1	1	3.8	2	1	1	1	Atarax, Stimulation	2	1	1	1	1	1	1	1	1	1
iker17_1	0	34	1	1	3	2	3	2	2	2	4	2	2	4	2	2	3	1	1	1	1	1	1	4	2	1	2	2	2	2	3	1	1	3	2	1	1	1	1	1	1	1	1	1	1	1	1	1	1
iker17_2	0	34	1	1	3	2	3	2	2	2	3	2	2	4	2	2	3	1	1	1	1	1	1	4	3	2	2	2	1	1	3	2	2	3	2	1	1	1	1	1	1	1	1	1	1	1	1	1	1
iker18_1	0	17	1	1	7	3	3	2	3	3	2	1	4	4	2	2	3	2	2	1	1			2	2	2	2		1	1	1	1	1	1	1	Gilbert-kór	2	1	1	1	3	3	1	1	1	1	1	1	1
iker18_2	0	17	1	1	7	3	3	2	3	3	2	1	4	4	2	2	3	2	2	1	1			2	2	2	2		1	1	1	1	1	1	1	Gilbert-kór	2	1	1	1	3	3	1	1	1	1	1	1	1
iker19_1	0	17	1	1	2	1	3	2	2	2	3	2	1	1	1	1		1	1	1	1			3	4	3	3				1	1	1	3	2	1	1	1	1	1	1	1	1	1	1	1	1	1	1
iker19_2	0	17	1	1	2	1	3	2	2	2	3	2	1	1	1	1		1	1	2	2	1	1	3	4	3	3				1	1	1	9	2	1	1	1	1	1	1	1	1	1	1	1	1	1	1
iker20_1	0	17	2	1	7	3	4	2	3	3	3	2	3	3	2	2	3	1	1	1	1			1	2	2	2		2	2	1	1	1	8	2	1	1	1	1	1	3	1	1	1	1	1	1	1	1
iker20_2	0	17	2	1	7	3	4	2	3	3	3	2	3	3	2	2	3	1	1	1	1			1	2	2	2		2	2	1	1	1	8	2	1	1	1	1	1	3	1	1	1	1	1	1	1	1
iker21_1	0	10	2	1	4	2	4	2	3	3	2	1	4	4	3	3	3	2	2					2	3	1					1	1	1	1	1	1	1	1	1	1	3	3	2	2	2	1	1	1	3
iker21_2	0	10	2	1	4	2	4	2	3	3	2	1	4	4	3	3	3	1	1					2	3	1					1	1	1	1	1	1	1	1	1	1	3	3	2	2	2	1	1	1	3
iker22_1	0	5	1	1	2	1	4	2	2	2	3	2	3	3	2	2	3	1	1					4	3	3			2	2	2	1	1	1	1	1	1	1	1	1	2	2	1	1	2	1	1	2	1
iker22_2	0	5	1	1	2	1	4	2	2	2	3	2	3	3	2	2	3	1	1					4	3	3			2	2	2	1	1	1	1	1	1	1	1	1	2	2	1	1	2	1	1	2	1
iker23_1	0	19	2	1	5	3	3	2	2	2	3	2	2	3	1	1	3	2	2	2	2	1	1	3	3	3	2	2	1	1	1	1	1	fém allergia	2	1	1	1	1	1	1	1	1	1	2	1	1	2	1
iker23_2	0	19	2	1	5	3	3	2	2	2	3	2	2	3	1	1	3	2	2	2	2	1	1	3	3	3	2	2	1	1	1	2	2	2	2	1	1	1	1	1	1	1	1	1	2	1	1	2	1
iker24_1	0	8	1	1	5	3	4	2	2	2	3	2	1	1	1	1		2	2					1		3			2	2	1	1	1	2.3.5,6,9	2	1	1	1	Xyzal, Aerius	2	3	2	1	1	1	1	1	1	1
iker24_2	0	8	1	1	5	3	4	2	2	2	3	2	1	1	1	1		2	2					1		3			2	2	1	1	1	2,3,5,9	2	1	1	1	Xyzal, Aerius	2	3	2	1	1	1	1	1	1	1
iker25_1	0	22	2	1	7	3	2	1	2	2	3	2	2	3	2	2	3	1	1	1	1	1	1	4	2	3	2	2	1	1	1	1	1	1	1	1	1	1	Divascan	2	1	1	1	1	1	1	1	1	1
iker25_2	0	22	2	1	7	3	2	1	2	2	3	2	2	3	2	2	1	1	1	1	1	1	1	4	2	3	2	2	1	1	1	1	1	1	1	1	1	1	1	1	1	1	1	1	1	1	1	1	1
iker26_1	0	9	1	1	7	3	5	3	3	3	1	1	3	4	4	4	2	1	1	1	1	1	1	2	2	1	1	1			1	1	1	1	1	1	1	1	1	1	1	2	2	2	2	1	1	1	1
iker26_2	0	19	1	1	7	3	5	3	3	3	1	1	3	4	4	4	2	1	1	1	1	1	1	2	2	1	1	1			1	1	1	1	1	1	1	1	1	1	1	2	2	2	2	1	1	1	1
iker27_1	0	14	1	1	7	3	3	2	2	2	3	2	2		2	2	2	1	1	1	1			1		4	4		3	3	1	1	1	3,5,9	2	1	1	1	1	1	3	1	1	1	1	1	1	1	1
iker27_2	0	14	1	1	7	3	3	2	2	2	3	2	2		2	2	3	1	1	1	1			1		4	4		3	3	1	1	1	3,5,9	2	1	1	1	1	1	3	1	2	2	2	2	2	2	1
iker28_1	0	30	2	1	5	3	4	2	3	3	1	1	3	3	3	3	3	3	3	2	2	2	2	3	2	3	2	2	1	1	3	2	2	4	2	1	1	1	1	1	3	1	1	1	2	1	1	2	1
iker28_2	0	30	2	1	7	3	4	2	3	3	3	2	4	4	3	3	3	3	3	2	2	2	2	3	2	3	2	1	1	1	5	2	2	1	1	1	1	1	1	1	3	3	1	1	2	1	1	2	1
iker29_1	0	34	1	1	2	1	2	1	2	2	3	2	3	3	4	4	3	1	1	3	3	2	2	2	3	3	3	2	2	2	1	1	1	1	1	1	1	1	1	1	1	1	1	1	1	1	1	1	1
iker29_2	0	34	1	1	2	1	2	1	2	2	3	2	2	3	3	3	4	2	2	3	3	3	3	2	2	2	3	1	1	1	3	1	1	1	1	1	1	1	1	1	1	1	1	1	1	1	1	1	1
iker30_1	0	14	1	1	2	1	1	1	2	2	3	2	1	1	1	1	1	1	1	1	1			3	3	2	2		2	2	3	1	1	1	1	1	1	1	1	1	3	3	1	1	1	1	1	1	1
iker30_2	0	14	1	1	2	1	1	1	2	2	3	2	2	3	4	4	1	1	1	2	2			3	3	4	3		2	2	3	1	1	1	1	1	1	1	1	1	3	3	1	1	1	1	1	1	1
iker31_1	0	4	1	1	7	3	5	3	3	3	3	2	4	4	2	2	3	1	1					4	3	4					1	1	1	1	1	1	1	1	1	1			1	1	1	1	1	1	1
iker31_2	0	4	1	1	7	3	5	3	3	3	3	2	4	4	2	2	3	1	1					4	3	4					1	1	1	1	1	1	1	1	1	1			1	1	1	1	1	1	1
iker32_1	0	14	1	1	7	3	3	2	2	2	3	2	1	1	1	1		1	1	1	1			1		2	4		3	3	1	1	1	1	1	1	1	1	1	1	3	3	2	2	2	1	1	1	1
iker32_2	0	14	1	1	7	3	2	1	2	2	3	2	1	1	1	1		1	1	1	1			1		2	4		3	3	1	1	1	1	1	1	1	1	1	1	3	3	2	2	2	1	1	1	1
iker33_1	0	18	1	1	2	1	3	2	3	3	3	2	2	4	2	2	3	2	2	2	2	2	2	3	1	2	2	1	1	1	5	1	1	7.9	2	1	1	1	1	1	3	3	1	1	3	1	1	1	1
iker33_2	0	18	1	1	2	1	3	2	2	2	2	1	2	4	2	2	3	3	3	2	2	1	1	4	2	3	2	2	2	2	5	1	1	9	2	1	1	1	1	1	3	3	1	1	3	1	1	1	1
iker34_1	0	19	1	1	2	1	3	2	2	2	3	2	1		1	1		1	1	1	1	1	1	2	3	3	2	1	1	1	2	2	2	3	2	1	1	1	Xyzal	2	2	2	1	1	1	1	1	1	3
iker34_2	0	19	1	1	3	2	3	2	2	2	3	2	1	1	1	1		1	1	1	1	1	1	2	3	3	2	1	1	1	2	2	2	1	1	1	1	1	1	1	2	2	1	1	1	1	1	1	3
iker35_1	0	14	2	1	2	1	4	2	3	3	3	2	3	4	4	4	3	1	1	1	1			4	3	4	1		1	1	4	1	1	2.3	2	1	1	1	1	1			1	1	1	1	1	1	1
iker35_2	0	14	2	1	2	1	4	2	3	3	3	2	3	4	4	4	3	1	1	1	1			4	3	4	1		1	1	4	1	1	3.7	2	1	1	1	1	1			1	1	1	1	1	1	1
iker36_1	0	26	2	1	7	3	3	2	3	3	2	1	4	4	2	2	3	1	1	1	1	1	1	2	1	3	3	4	1	1	1	1	1	3	2	IBS	2	1	Altiva, Sensonette	2	1	1	1	1	1	1	1	1	1
iker36_2	0	26	2	1	7	3	3	2	3	3	2	1	4	4	2	2	3	1	1	1	1	1	1	2	1	3	3	4	1	1	1	1	1	6	2	sclerosis multiplex	2	1	Jangee, Metoprolol, Atarax	2	1	1	1	1	1	1	1	1	1
iker37_1	0	12	2	1	2	1	3	2	2	2	3	2	4	3	3	3	3	1	1	1	1			4	2	4	4		1	1	3	1	1	1	1	1	1	1	1	1	3	1	1	1	3	1	1	1	1
iker37_2	0	12	2	1	2	1	3	2	2	2	3	2	4	3	3	3	3	1	1	1	1			4	2	4	4		1	1	3	1	1	1	1	1	1	1	1	1	3	1	1	1	3	1	1	1	1
iker38_1	0	1	2	1	2	1	2	1	2	2	3	2	2	3	2	2	3	1	1	1	1	1	1	4	2	2	2	1	1	1	2	2	2	1	1	1	1	1	1	1	3	3	1	1	2	1	1	2	1
iker38_2	0	21	2	1	2	1	3	2	2	2	3	2	2	2	3	3	3	1	1	1	1	1	1	4	2	2	2	1	1	1	2	2	2	1	1	1	1	1	1	1	3	3	1	1	2	1	1	2	1
iker39_1	0	19	2	1	7	3	5	3	3	3	2	1	2	3	4	4	3	2	2	1	1	1	1	3	2	1	1	1	1	1	2	2	2	3	2	1	1	1	1	1	1	3	1	1	1	1	1	1	1
iker39_2	0	19	2	1	7	3	5	3	3	3	2	1	2	3	4	4	3	2	2	1	1	1	1	3	2	1	1	1	1	1	2	1	1	1	1	1	1	1	1	1	1	3	1	1	1	1	1	1	1
iker40_1	0	4	2	2	7	3	4	2	3	3	3	2	4	4	2	2	3	1	1					2	1	4			2	2	1	1	1	2,3,5	2	1	1	1	Singulair, Ventolin, Aerius	2	3	1	1	1	1	1	1	1	1
iker40_2	0	4	2	2	7	3	4	2	3	3	2	1	4	4	2	2	3	1	1					2	1	4			2	2	1	1	1	2	2	1	1	1	1	1	3	1	1	1	1	1	1	1	1
iker41_1	0	10	1	2	2	1	3	2	2	2	3	2	2	4	1	1	3	2	2					4	2	4					1	1	1	8	2	1	1	1	1	1	1	1	1	1	1	1	1	1	3
iker41_2	0	10	1	2	2	1	4	2	2	2	3	2	2	4	1	1	3	2	2					4	2	4					1	1	1	1	1	1	1	1	1	1	1	1	1	1	1	1	1	1	3
iker42_1	0	11	2	2	2	1	2	1	3	3	4	2	1	1	1	1		1	1	1	1			3	1	2	2		1	1	1	1	1	1	1	1	1	1	1	1	1	1	1	1	1	1	1	1	1
iker42_2	0	11	2	2	2	1	2	1	3	3	4	2	1	1	1	1		1	1	1	1			3	1	2	2		1	1	1	1	1	1	1	1	1	1	1	1	1	1	1	1	1	1	1	1	1
iker43_1	0	5	2	2	7	3	4	2	3	3	3	2	4	4	2	2	3	1	1					1		2			2	2	1	1	1	1	1	1	1	1	1	1	3	1	1	1	1	1	1	3	1
iker43_2	0	5	2	2	7	3	4	2	3	3	3	2	4	4	2	2	3	1	1					1		2			2	2	1	1	1	1	1	1	1	1	1	1	3	1	1	1	1	1	1	3	1
iker44_1	0	16	2	2	5	3	4	2	2	2	3	2	3	4	4	4	3	2	2	1	1			3	3	3	2		1	1	5	1	1	1	1	1	1	1	Sotret	2	1	1	1	1	1	1	1	1	1
iker44_2	0	16	2	2	7	3	4	2	2	2	3	2	4	4	4	4	3	2	2	1	1			3	3	3	2		1	1	5	1	1	2	2	1	1	1	1	1	1	1	1	1	1	1	1	1	1
iker45_1	0	17	1	2	2	1	3	2	2	2	2	1	4	4	3	3	3	1	1	1	1			3	1	3	3		2	2	1	1	1	1	1	hypokalaemia	2	1	Kaldyum, Indomethacinum	2	1	1	1	1	1	1	1	1	3
iker45_2	0	17	1	2	4	2	1	1	2	2	3	2	4	4	3	3	3	2	2	1	1			4	1	3	4		2	2	1	1	1	1	1	hypokalaemia	2	1	Kaldyum, Indomethacinum	2	1	1	1	1	1	1	1	1	3
iker46_1	0	10	2	2	7	3	6	3	2	2	3	2	4	3	3	3	3	2	2					3	3	1			1	1	1	1	1	4	2	1	1	1	1	1	2	1	1	1	1	1	1	1	1
iker46_2	0	10	2	2	2	1	3	2	3	3	3	2	4	3	3	3	3	2	2					3	3	1			1	1	1	1	1	1	1	1	1	1	1	1	2	1	1	1	1	1	1	1	1
iker47_1	0	5	2	2	2	1	2	1	2	2	3	2	3	4	2	2	3	1	1					1		4					1	1	1	1	1	1	1	1	1	1	3	1	1	1	1	1	1	1	3
iker47_2	0	5	2	2	7	3	5	3	2	2	3	2	3	4	2	2	3	1	1					1		4					1	1	1	6	2	1	1	1	1	1	3	1	1	1	1	1	1	1	3
iker48_1	0	16	2	2	2	1	2	1	2	2	3	2	1	1	1	1		4	3	3	3			2	2	3	3		2	2	2	1	1	1	1	1	1	1	1	1	1	3	1	1	1	1	1	1	1
iker48_2	0	16	2	2	4	2	2	1	2	2	3	2	2	3	3	3	3	2	2	2	2			2	2	3	3		2	2	1	1	1	1	1	1	1	1	1	1	1	3	1	1	1	1	1	1	1
iker49_1	0	6	2	2	5	3	5	3	2	2	3	2	4	4	2	2	3	1	1					2		2					1	1	1	6	2	1	1	1	1	1	3	3	1	1	1	1	1	1	1
iker49_2	0	6	2	2	5	3	5	3	3	3	2	1	4	4	2	2	3	1	1					1		2					1	1	1	1	1	1	1	1	1	1	3	3	1	1	1	1	1	1	1
iker50_1	0	16	2	2	5	3	4	2	2	2	4	2	3	2	4	4	3	2	2	1	1			1		2	2		1	1	1	1	1	1	1	1	1	1	1Sotret	2	3	3	1	1	1	1	1	3	1
iker50_2	0	16	2	2	6	3	4	2	3	3	3	2	2	3	4	4	3	1	1	1	1			1	1	4	3				1	1	1	1	1	1	1	1	1	1	3	1	1	1	1	1	1	3	1
iker51_1	0	8	1	2	7	3	4	2	3	3	3	2	4	4	3	3	3	1	1					4	2	3			2	2	2	1	1	1	1	1	1	1	1	1	3	1	1	1	1	1	1	1	1
iker51_2	0	8	1	2	2	1	5	3	2	2	4	2	4	4	3	3	3	1	1					4	2	3			2	2	2	1	1	2	2	1	1	1	1	1	3	1	1	1	1	1	1	1	1
iker52_1	0	5	2	2	7	3	5	3	3	3	3	2	4	4	2	2	3	1	1					1	2	3					1	1	1	1	1	1	1	1	1	1	1	1	1	1	1	1	1	1	3
iker52_2	0	5	2	2	7	3	3	2	3	3	3	2	4	4	2	2	3	1	1					1	2	3					1	1	1	1	1	1	1	1	1	1	1	1	1	1	1	1	1	1	3
iker53_1	0	5	1	2	2	1	3	2	2	2	4	2	4	3	2	2	3	1	1					1		2					1	1	1	1	1	1	1	1	1	1	3	1	1	1	1	1	1	1	1
iker53_2	0	5	1	2	4	2	4	2	3	3	3	2	4	3	2	2	3	1	1					1		2					1	1	1	1	1	1	1	1	1	1	3	1	1	1	1	1	1	1	1
iker54_1	0	11	1	2	2	1	2	1	2	2	4	2	2	4	2	2	1	2	2	1	1					2					1	1	1	1	1	1	1	1	1	1	2	2	2	2	2	2	2	2	1
iker54_2	0	11	1	2	7	3	6	3	3	3	3	2	3	4	2	2	1	2	2	3	3					2					1	1	1	1	1	1	1	1	1	1	2	2	2	2	2	2	2	2	1
iker55_1	1	10	2	2	7	3	5	3	3	3	3	2	4	4	3	3	3	2	2					1		2			1	1	1	1	1	5.6	2	1	1	1	Xyzal, Simbicort, Singulair	2	3		1	1	1	1	1	1	3
iker55_2	1	10	2	2	7	3	5	3	3	3	3	2	4	4	3	3	3	2	2					1		2			1	1	1	1	1	1	1	1	1	1	1	1	3		1	1	1	1	1	1	3
iker55_3	1	10	2	2	5	3	5	3	3	3	2	1	4	4	3	3	3	2	2					1		2			1	1	1	1	1	2	2	1	1	1	1	1	3		1	1	1	1	1	1	3
iker56_1	0	13	1	2	7	3	3	2	3	3	3	2	4	4	4	4	3	1	1	1	1			3	2	2	2		1	1	1	1	1	1	1	1	1	1	1	1	3	1	1	1	1	1	1	1	3
iker56_2	0	13	1	2	7	3	4	2	3	3	3	2	4	4	4	4	3	1	1	1	1			3	1	2	2		1	1	1	1	1	1	1	1	1	1	1	1	3	1	1	1	1	1	1	1	3
iker57_1	0	23	1	2	2	1	2	1			3	2	2	4			3	3	3	2	2	1	1	2	2	4	3	2	1	1	1	1	1	1	1	1	1	1	1	1	3	3	2	2	2	2	2	2	1
iker57_2	0	23	1	2	2	1	4	2			3	2	2	4			3	3	3	2	2	1	1	2	2	4	3	4	3	3	1	1	1	1	1	1	1	1	1	1	3	3	2	2	2	2	2	2	1
iker58_1	0	28	2	2	4	2	3	2	3	3	3	2	4	4	3	3	3	2	2	1	1	1	1	2	2	2	1	1	1	1	4	1	1	2,3,6	2	1	1	1	1	1	3	1	1	1	1	1	1	1	3
iker58_2	0	28	2	2	4	2	3	2	3	3	3	2	4	3	3	3	3	1	1	2	2	2	2	3	3	1	1	2	1	1	3	2	2	2	2	psychosis	2	1	Risperidon	2	3	1	1	1	2	1	1	2	3
iker59_1	0	4	1	2	2	1	4	2	3	3	3	2	3	4	2	2	3	1	1					2	3	1					2	1	1	3	2	1	1	1	1	1	1	1	1	1	1	1	1	1	1
iker59_2	0	4	1	2	2	1	3	2	2	2	4	2	3	4	2	2	3	1	1					2	3	1					2	1	1	1	1	1	1	1	1	1	1	1	1	1	1	1	1	1	1
iker60_1	0	6	1	2	6	3	4	2	3	3	4	2	4	4	2	2	3	1	1							4			2	2	2	1	1	1	1	1	1	1	1	1	1	1	1	1	1	1	1	1	1
iker60_2	0	6	1	2	6	3	4	2	3	3	4	2	4	4	2	2	3	1	1							4			2	2	2	1	1	2	2	1	1	1	1	1	1	1	1	1	1	1	1	1	1
iker61_1	0	8	2	2	6	3	4	2	2	2	4	2	2	4	1	1	3	1	1					4	4	3			2	2	2	1	1	1	1	1	1	1	1	1	1	1	1	1	1	1	1	1	3
iker61_2	0	8	2	2	6	3	4	2	2	2	4	2	2	4	1	1	3	1	1					4	4	3			2	2	2	1	1	2	2	1	1	1	1	1	1	1	1	1	1	1	1	1	3
iker62_1	0	26	2	2	7	3	2	1	2	2	3	2	3	3	3	3	3	4	3			3	3	3	1	3	2	1	1	1	4	2	2	1	1	polycystás vese	2	1	antikoncipiens	2	3	1	1	1	2	1	1	1	1
iker62_2	0	26	2	2	5	3	3	2	2	2	3	2	4	3	3	3	3	4	3			3	3	4	2	2	3	3	1	1	4	2	2	1	1	polycystás vese	2	1	antikoncipiens	2	3	1	1	1	2	1	1	1	1
iker63_1	0	8	1	2	2	1	2	1	2	2	4	2	3	4	3	3	3	1	1					4	3	3			2	2	2	1	1	1	1	1	1	1	1	1	1	1	1	1	1	1	1	1	1
iker63_2	0	8	1	2	2	1	3	2	2	2	4	2	3	4	3	3	3	1	1					4	3	3			2	2	2	1	1	8	2	1	1	1	1	1	1	1	1	1	1	1	1	1	1
iker64_1	0	7	1	2	2	1	2	1	3	3	2	1	4	4	3	3	3	1	1					1		2					1	1	1	3	2	1	1	1	1	1	1	1	1	1	1	1	1	1	1
iker64_2	0	7	1	2	2	1	4	2	3	3	2	1	4	4	3	3	3	1	1					1		2					1	1	1	1	1	1	1	1	1	1	1	1	1	1	1	1	1	1	1
iker65_1	0	16	1	2	2	1	3	2	2	2	4	2	2	4	4	4	3	2	2	2	2			4	3	4	4		2	2	5	1	1	1	1	1	1	1	1	1	2	2	1	1	1	1	1	1	3
iker65_2	0	16	1	2	6	3	4	2	2	2	2	1	2	3	4	4	3	2	2	2	2			4	3	4	4		2	2	5	1	1	3	2	1	1	1	1	1	2	2	1	1	1	1	1	1	3
iker66_1	0	6	2	2	4	2	4	2	2	2	3	2	4	4	2	2	3	1	1					1	1	4					1	1	1	1	1	1	1	1	1	1	1	1	1	1	1	1	1	1	1
iker66_2	0	6	2	2	4	2	5	3	3	3	2	1	4	4	2	2	2	1	1					1	1	4					1	1	1	2,6,8	2	1	1	1	1	1	1	1	1	1	1	1	1	1	1
iker67_1	1	16	2	2	7	3	4	2	3	3	3	2	4	3	4	4	3	1	1	1	1			3	2	3	2		1	1	1	1	1	1	1	1	1	1	1	1	2	2	1	1	1	1	1	1	3
iker67_2	1	16	2	2	7	3	2	1	2	2	4	2	4	3	4	4	3	1	1	1	1			3	2	3	2		1	1	1	1	1	1	1	1	1	1	1	1	2	2	1	1	1	1	1	1	3
iker67_3	1	16	2	2	2	1	2	1	2	2	3	2	4	3	4	4	3	1	1	1	1			3	2	3	2		1	1	1	1	1	1	1	1	1	1	1	1	2	2	1	1	1	1	1	1	3
iker68_1	0	17	2	2	2	1	3	2	2	2	3	2	2	1	1	1	3	1	1	1	1			2	2	4	2	3	2	2	2	1	1	1	1	1	1	1	1	1	1	1	1	1	1	1	1	1	1
iker68_2	0	17	2	2	2	1	3	2	2	2	3	2	2	1	1	1	4	1	1	1	1			2	1	4	2		2	2	1	1	1	1	1	1	1	1	1	1	1	1	1	1	1	1	1	1	1
iker69_1	0	16	1	2	7	3	3	2	2	2	2	1	2	3	4	4	3	3	3	2	2			2	2	3	2		3	3	2	1	1	3	2	1	1	1	antihisztamin	2	3	1	2	2	2	2	2	2	1
iker69_2	0	16	1	2	7	3	4	2	2	2	4	2	4	3	4	4	3	3	3	2	2			3	4	3	2		2	2	2	1	1	1	1	1	1	1	1	1	3	1	1	1	1	1	1	1	1
iker70_1	0	12	2	2	5	3	5	3	3	3	3	2	3	4	4	4	3	1	1	1	1			2	3	1	1		1	1	2	1	1	1	1	1	1	1	1	1	1	1	1	1	1	1	1	1	1
iker70_2	0	12	2	2	1	1	3	2	2	2	4	2	3	4	4	4	3	1	1	1	1			2	3	1	1		1	1	2	1	1	3	2	diabetes	2	1	Aerius	2	1	1	1	1	1	1	1	1	1
iker71_1	0	4	1	2	2	1	3	2	2	2	3	2	3	4	2	2	3	1	1					1		3					2	1	1	3.5	2	1	1	1	Serevent, Ventolin	2	3	1	1	1	1	1	1	3	1
iker71_2	0	4	1	2	2	1	4	2	2	2	3	2	3	4	5	4	3	1	1					1		3					2	1	1	3.5	2	1	1	1	Serevent, Ventolin	2	3	1	1	1	1	1	1	3	1
iker72_1	0	7	2	2	5	3	4	2	3	3	4	2	3	3	2	2	3	1	1					1		3					2	1	1	1	1	1	1	1	1	1	1	1	1	1	1	1	1	1	1
iker72_2	0	7	2	2	5	3	4	2	3	3	4	2	3	3	2	2	3	1	1					1		3					2	1	1	1	1	1	1	1	1	1	1	1	1	1	1	1	1	1	1
iker73_1	0	6	1	2	2	1	4	2	2	2	3	2	4	4	2	2	3	1	1					1		3					1	1	1	1	1	1	1	1	1	1	2	2	1	2	2	1	1	1	3
iker73_2	0	6	1	2	5	3	2	1	2	2	4	2	4	4	2	2	3	1	1					1		3					1	1	1	1	1	1	1	1	1	1	2	2	1	2	2	1	1	1	3
iker74_1	0	5	1	2	2	1	2	1	2	2	4	2	4	4	2	2	3	1	1					2	2	2					1	1	1	3	2	1	1	1	1	1	3	1	1	1	1	1	1	1	3
iker74_2	0	5	1	2	2	1	3	2	3	3	3	2	3	4	2	2	3	1	1					1	1	2			2	2	1	1	1	3	2	urticaria pigmentosa	2	1	1	1	3	1	1	1	1	1	1	1	3
iker75_1	0	7	1	2	7	3	4	2	3	3	3	2	3	4	3	3	3	1	1					3	2	1					1	1	1	1	1	1	1	1	1	1	1	1	1	1	2	1	1	2	1
iker75_2	0	7	1	2	2	1	3	2	3	3	2	1	3	4	3	3	3	1	1					3	2	2					1	1	1	1	1	1	1	1	1	1	1	1	1	1	2	1	1	2	1
iker76_1	0	13	1	2	2	1	3	2	2	2	4	2	2	4	3	3	3	2	2	1	1			4	3	3	2				1	1	1	7	2	1	1	1	1	1	3	1	1	1	1	1	1	1	1
iker76_2	0	13	1	2	4	2	3	2	2	2	3	2	2	4	3	3	3	2	2	1	1			4	3	3	2				1	1	1	8	2	1	1	1	1	1	3	1	1	1	1	1	1	1	1
iker77_1	0	17	1	2	5	3	3	2	3	3	2	1	2	4	4	4	3	1	1	2	2	1	1	1	1	3	2	1	1	1	2	1	1	7	2	1	1	1	1	1	3	2	1	1	1	1	1	1	1
iker77_2	0	17	1	2	5	3	3	2	3	3	3	2	1	1	1	1	3	1	1	2	2	1	1	4	3	3	2	1	1	1	2	1	1	1	1	1	1	1	1	1	3	2	1	1	1	1	1	1	1
iker78_1	0	5	2	2	6	3	4	2	3	3	4	2	3	4	2	2	3	1	1					1	1	1					1	1	1	1	1	1	1	1	1	1	2	2	1	1	1	1	1	1	1
iker78_2	0	5	2	2	2	1	2	1	2	2	4	2	3	3	2	2	3	1	1					1	1	1					1	1	1	1	1	1	1	1	1	1	2	2	1	1	1	1	1	1	1
iker79_1	0	28	1	2	4	2	1	1	2	2	3	2	1	1	1	1										4	4	4	3	3	5	1	1	1	1	sclerosis multiplex	2	1	Interferon	2									1
iker79_2	0	28	1	2	4	2	1	1	2	2	3	2	1	1	1	1										4	4	4	3	3	5	1	1	1	1	hypertonia	2	1	Coaprovel	2									1
iker80_1	0	27	2	2	7	3	5	3	2	2	3	2	4	2	3	3	3	1	1	1	1	1	1	4	2	2	2	1	1	1	3	1	1	3, 4	2	1	1	1	1	1	3	1	1	1	1	1	1	1	1
iker80_2	0	27	2	2	2	1	3	2	2	2	4	2	3	2	3	3	3	1	1	1	1	1	1	4	3	2	2	1	2	2	2	2	2	3	2	1	1	1	1	1	3	1	1	1	1	1	1	1	1
iker81_1	0	6	1	2	2	1	2	1	2	2	3	2	3	4	2	2	3	2	2	1	1	1	1	1	2	3					1	1	1	1	1	8	2	1	1	1	1	1	1	1	1	1	1	1	1
iker81_2	0	6	1	2	5, 6	3	5	3	3	3	3	2	3	4	2	2	3	1	1					1	3	3					1	1	1	7	2	1	1	1	1	1	1	1	1	1	1	1	1	1	1
iker82_1	0	23	1	2	4	2	1	1	1	2	4	2	1	1	1	1		1	1	1	1	2	2	1	1	4	4	4	2	2	1	1	1	1	1	1	1	1	1	1	1	1	1	1	1	1	1	1	1
iker82_2	0	23	1	2	5	3	2	1	2	2	3	2	1	1	1	1		1	1	1	1	1	1	1	1	4	4	4	1	1	1	1	1	1	1	1	1	1	1	1	1	1	1	1	1	1	1	1	1
iker83_'1	0	19	2	2	2	1	2	1	3	3	3	2	4	4	2	2	3	3	3	3	3	2	2	4	3	2	3	2	2	2	1	1	1	1	1	1	1	1	1	1	3	3	1	1	1	1	1	1	1
iker83_'2	0	19	2	2	2	1	2	1	2	2	3	2	2	3	3	3	3	3	3	3	3	1	1	3	3	2	3	2	2	2	1	1	1	2	2	1	1	1	1	1	3	3	1	1	1	1	1	1	1
iker84_1	0	30	1	2	2	1	2	1	2	2	2	1	2	4	2	2	3	1	1	1	1	1	1	2	3	3	2	1	1	1	4	1	1	1	1	hypertonia	2	1	Diovan HCT	2	3	2	1	1	1	1	1	1	1
iker84_2	0	30	1	2	2	1	2	1	2	2	2	1	2	3	3	3	3	1	1	1	1	1	1	2	3	3	3	2	1	1	4	1	1	1	1	1	1	1	1	1	3	1	1	1	1	1	1	1	1
iker85_1	0	21	2	2	1	1	2	1	2	2	4	2	3	2	2	2	3	2	2	1	1	1	1	4	2	3	2	2	1	1	2	2	2	1	1	1	1	1	Yangee	2	3	3	1	1	1	1	1	1	1
iker85_2	0	21	2	2	2	1	4	2	3	3	3	2	3	4	4	4	3	2	2	2	2	2	2	2	1	3	2	1	1	1	2	1	1	3	2	1	1	1	Yangee, Sefaller	2	3	1	1	1	1	1	1	1	1
iker86_1	0	22	2	2	5	3	4	2	3	3	2	1	2	2	1	1	3	1	1	1	1	1	1	1	1	3	1	1	1	1	1	1	1	7	2	1	1	1	1	1	1	1	1	1	1	1	1	1	1
iker86_2	0	22	2	2	5	3	4	2	3	3	2	1	2	2	1	1	3	1	1	1	1	1	1	1	1	3	1	1	1	1	1	1	1	1	1	1	1	1	1	1	1	1	1	1	1	1	1	1	1
iker87_1	0	28	2	2	7	3	4	2	3	3	2	1	3	4	3	3	3	2	2	2	2	2	2	2	4	4	4	2	1	1	3	2	2	1	1	1	1	1	Gracilan	2	3	1	1	1	1	1	1	2	1
iker87_2	0	28	2	2	2	1	3	2	2	2	3	2	3	4	2	2	3	2	2	2	2	3	3	4	4	4	3	2	1	1	4	2	2	1	1	mitralis prolapsus	2	1	1	1	3	3	1	1	1	2	1	2	1
iker88_1	0	32	2	2	2	1	3	2	3	3	3	2	2	3	3	3	1	3	3	2	2	1	1	4	2	3	3	3	1	1	2	2	2	1	1	1	1	1	1	1	3	3	1	1	1	1	1	1	1
iker88_2	0	32	2	2	4	2	4	2	3	3	3	2	4	3	4	4	3	2	2	1	1	1	1	2	1	3	3	2	1	1	1	1	1	1	1	1	1	1	1	1	3	3	1	1	1	1	1	1	1
iker89_1	0	20	2	2	2	1	3	2	2	2	4	2	3	3	4	4	3	1	1	2	2	2	2	2	2	4	3	3	2	2	4	1	1	6.9	2	seborrhoea	2	1	Lyndinette	2	1	1	1	1	1	1	1	1	1
iker89_2	0	20	2	2	2	1	3	2	2	2	3	2	4	4	4	4	3	2	2	2	2	2	2	2	3	3	3	3	1	1	4	1	1	1	1	akne	2	1	anticoncipiens	2	1	1	1	1	1	1	1	1	1
iker90_1	0	20	2	2	2	1	3	2	2	2	3	2	3	3	4	4	3	1	1	1	1	1	1	3	2	3	3	2	1	1	2	2	2	4.9	2	1	1	1	1	1	3	1	1	1	1	1	1	2	1
iker90_2	0	20	2	2	2	1	2	1	2	2	4	2	2	3	4	4	3	1	1	1	1	1	1	2	2	3	2	2	1	1	2	2	2	9	2	1	1	1	1	1	3	3	1	1	1	1	1	1	1
iker91_1	0	24	1	2	7	3	2	1	2	2	3	2	1		1	1		1	1	2	2	1	1	1	1	3	3	4	2	2	3	1	1	1	1	1	1	1	1	1	2	2	2	2	2	2	2	2	1
iker91_2	0	24	1	2	2	1	3	2	2	2	2	1	1	1	1	1		3	3	3	3	2	2	1	1	4	4	4	2	2	1	1	1	1	1	1	1	1	1	1	2	2	1	1	1	1	1	2	1
iker92_1	0	10	1	2	2	1	4	2	2	2	4	2	2	2	1	1	4	1	1					4	4	4					1	1	1	1	1	1	1	1	1	1	1	1	1	1	1	1	1	1	3
iker92_2	0	10	1	2	2	1	3	2	2	2	4	2	2	3	1	1	4	1	1					4	4	4					1	1	1	1	1	1	1	1	1	1	1	1	1	1	1	1	1	1	3
iker93_1	0	14	2	2	7	3	4	2	2	2	4	2	3	3	3	3	3	1	1	1	1			1	1	2	3		2	2	3	1	1	2.3	2	1	1	1	1	1	1	3	1	1	1	1	1	1	1
iker93_2	0	14	2	2	7	3	3	2	2	2	2	1	2	3	3	3	3	1	1	1	1			1	1	2	3		2	2	3	1	1	2	2	1	1	1	1	1	1	3	1	1	1	1	1	1	1
iker94_1	0	32	1	2	2	1	3	2	2	2	3	2	2	3	4	4	3	2	2	2	2	1	1	2	2	3	3	4	2	2	1	1	1	2	2	1	1	1	1	1	1	1	1	1	1	1	1	1	1
iker94_2	0	32	1	2	2	1	3	2	2	2	3	2	2	3	4	4	3	2	2	2	2	1	1	3	2	3	3	4	2	2	2	1	1	1	1	1	1	1	1	1	1	1	1	1	1	1	1	1	1
iker95_1	0	9	1	2	2	1	3	2	3	3	3	2	2	2	2	2	3	1	1					2	3	3					2	1	1	1	1	psoriasis, dyshidrosis	2	1	1	1	1	1	1	1	1	1	1	1	1
iker95_2	0	9	1	2	2	1	3	2	3	3	3	2	2	2	2	2	3	1	1					2	3	3					2	1	1	1	1	1	1	1	1	1	1	1	1	1	1	1	1	1	1
iker96_1	0	15	2	2	7	3	2	1	2	2	4	2	2	4	4	4	3	1	1	1	1			3	3	2	2		1	1	1	1	1	7	2	1	1	1	1	1	3	1	1	1	1	1	1	1	3
iker96_2	0	15	2	2	5	3	3	2	2	2	4	2	3	4	4	4	3	1	1	2	2			3	3	2	1		1	1	1	1	1	1	1	1	1	1	1	1	3	1	1	1	1	1	1	1	3
iker97_1	0	23	2	2	2	1	3	2	2	2	3	2	4	3	5	4	3	2	2	2	2	2	2	1	1	1	1	2	1	1	2	2	2	2	2	1	1	1	1	1	1	1	1	1	1	1	1	1	3
iker97_2	0	23	2	2	7	3	5	3	3	3	3	2	4	4	2	2	3	2	2	1	1	1	1	2	1	1	1	1	1	1	3	2	2	2	2	1	1	1	1	1	1	1	1	1	1	1	1	1	3
iker98_1	0	4	1	2	7	3	3	2	3	3	2	1	2	4	2	2	2	1	1					3	3	3					1	1	1	8	2	1	1	1	1	1	1	1	1	1	2	1	1	2	1
iker98_2	0	4	1	2	2	1	4	2	2	2	3	2	2	4	2	2	2	1	1					3	3	3					1	1	1	8	2	1	1	1	1	1	1	1	1	1	2	1	1	2	1
iker99_1	0	23	2	2	7	3	3	2	2	2	3	2	2	3	4	4	3	1	1	2	2	2	2	1	2	1	2	1	1	1	5	1	1	1	1	1	1	1	1	1	3	3	1	1	1	1	1	1	1
iker99_2	0	23	2	2	2	1	3	2	2	2	2	1	4	4	4	4	3	3	3	3	3	3	3	1	1	3	2	1	1	1	5	1	1	8.9	2	1	1	1	1	1	3	1	1	1	1	1	1	1	1
iker100_1	0	22	2	2	2	1	3	2	2	2	3	2	2	3	2	2	3	1	1	1	1	1	1	4	2	1	2	2	1	1	2	1	1	1	1	1	1	1	1	1	1	1	1	1	1	1	1	1	1
iker100_2	0	22	2	2	2	1	3	2	2	2	3	2	2	3	2	2	3	1	1	1	1	1	1	4	1	2	2	2	1	1	2	1	1	1	1	1	1	1	1	1	1	1	1	1	1	1	1	1	1
iker101_1	0	12	1	2	2	1	4	2	2	2	4	2	3	4	3	3	3	1	1					4	3	4					2	1	1	1	1	1	1	1	1	1	1	1	1	1	1	1	1	1	1
iker101_2	0	12	1	2	2	1	3	2	3	3	3	2	3	4	3	3	3	1	1					4	3	4					2	1	1	2	2	1	1	1	1	1	1	1	1	1	1	1	1	1	1
iker102_1	0	6	1	2	5	3	3	2	2	2	3	2	3	4	3	3	3	2	2					1		4			1	1	1	1	1	7	2	1	1	1	1	1	1	3	1	1	1	1	1	2	1
iker102_2	0	6	1	2	7	3	3	2	2	2	3	2	3	4	3	3	3	2	2					1		4			1	1	1	1	1	7	2	1	1	1	1	1	1	3	1	1	1	1	1	2	1
iker103_1	0	9	2	1	2	1	3	2	2	2	2	1	4	4	3	3	3	3	3					2	3	2			2	2	1	1	1	7	2	1	1	1	1	1	3	2	2	2	2	2	2	2	1
iker103_2	0	9	2	1	2	1	3	2	2	2	2	1	4	4	3	3	3	3	3					2	3	2			2	2	1	1	1	1	1	1	1	1	1	1	3	2	2	2	2	2	2	2	1
iker104_1	0	15	1	1	2	1	4	2	3	3	3	2	4	4	4	4	3	1	1	1	1			4	3	2	2		2	2	5	2	2	3	2	1	1	1	1	1	1	1	1	1	1	1	1	1	3
iker104_2	0	15	1	1	2	1	4	2	3	3	3	2	4	4	4	4	3	1	1	1	1			4	3	2	2		2	2	5	2	2	3	2	1	1	1	1	1	1	1	1	1	1	1	1	1	3
iker105_1	0	14	2	1	4	2	4	2	2	2	3	2	3	4	4	4	3	3	3	3	3			4	4	4	4		2	2	5	1	1	1	1	1	1	1	1	1	1	1	1	1	1	1	1	1	3
iker105_2	0	14	2	1	4	2	4	2	2	2	3	2	3	4	4	4	3	3	3	3	3			4	4	4	4		2	2	5	1	1	1	1	1	1	1	1	1	1	1	1	1	1	1	1	1	3
iker106_1	0	21	2	1	4	2	3	2	3	3	3	2	1	1	1	1	3	1	1	1	1	1	1	4	2	2	2	1	1	1	1	1	1	2.3	2	1	1	1	1	1	1	1	1	1	1	1	1	1	3
iker106_2	0	21	2	1	4	2	3	2	3	3	1	1	2	3	5	4	3	1	1	1	1	1	1	4	2	2	2	1	1	1	1	1	1	1	1	1	1	1	1	1	1	1	1	1	1	1	1	1	3
iker107_1	0	7	1	1	2	1	4	2	2	2	2	1	4	4	2	2	3	1	1					4	4	2			2	2	2	1	1	1	1	1	1	1	1	1	3	1	1	1	1	1	1	1	3
iker107_2	0	7	1	1	2	1	4	2	2	2	2	1	4	4	2	2	3	1	1					4	4	3			2	2	2	1	1	1	1	1	1	1	1	1	3	1	1	1	1	1	1	1	3
iker108_1	0	22	2	1	2	1	3	2	2	2	3	2	2	3	1	1	3	1	1	1	1	1	1	2	2	3	3	3	2	2	1	3	3	3	2	1	1	1	Sensonette	2	1	1	1	1	2	1	1	2	1
iker108_2	0	22	2	1	4.	2	3	2	2	2	3	2	2	3	2	2	3	1	1	1	1	1	1	2	2	3	3	3	2	2	1	2	2	1	1	1	1	1	Lindinette	2	1	1	1	1	1	1	1	2	1
iker109_1	0	19	1	1	2	1	2	1	2	2	4	2	2	3	3	3	3	1	1	1	1	1	1	1	1	2	2	2	1	1	1	1	1	3	2	mitrális prolapsus	2	1	1	1	1	1	1	1	1	1	1	1	1
iker109_2	0	19	1	1	2	1	2	1	2	2	4	2	2	4	1	1	3	1	1	1	1	1	1	1	1	3	3	3	1	1	1	1	1	3	2	mitrális prolapsus	2	1	1	1	1	1	1	1	1	1	1	1	1
iker110_1	0	31	1	2	2	1	3	2	2	2	2	1	2	3	2	2	3	2	2	2	2	2	2	1		2	2	4	3	3	1	1	1	3	2	1	1	1	1	1	2	2	1	1	1	1	1	1	1
iker110_2	0	31	2	2	7	3	3	2	2	2	2	1	2	3	2	2	3	2	2	2	2	2	2	1		2	2	4	3	3	2	1	1	7	2	1	1	1	1	1	2	2	1	1	1	1	1	1	1
iker111_1	0	16	1	2	2	1	2	1	1	2	4	2	3	3	4	4	3	1	1	1	1			4	3	2	1		1	1	5	1	1	3	2	1	1	1	Xyzal	2	1	1	1	1	1	1	1	1	3
iker111_2	0	16	2	2	5	3	3	2	2	2	3	2	3	3	4	4	3	1	1	1	1			4	3	2	1		1	1	5	1	1	1	1	1	1	1	1	1	1	1	1	1	1	1	1	1	3
iker112_1	0	14	1	2	2	1	2	1	2	2	3	2	3	3	4	4	3	1	1	1	1			4	3	4	3		1	1	2	1	1	6,7,8	2	1	1	1	1	1	2	2	2	2	2	1	1	1	3
iker112_2	0	14	2	2	2	1	2	1	2	2	4	2	3	4	4	4	3	1	1	1	1			4	3	4	3		1	1	2	1	1	5	2	1	1	1	1	1	2	2	1	1	1	1	1	1	3
iker113_1	0	10	1	2	7	3	5	3	3	3	1	1	2	4	3	3	3	1	1	1	1			4	4	3	3		1	1	5	1	1	5	2	1	1	1	1	1	1	1	1	1	1	1	1	1	3
iker113_2	0	10	2	2	7	3	5	3	2	2	4	2	2	4	3	3	3	1	1	1	1			4	4	3	3		1	1	5	1	1	1	1	1	1	1	1	1	1	1	1	1	1	1	1	1	3
iker114_1	1	16	2	2	6	3	4	2	2	2	4	2	2	3	4	4	3	3	3	2	2			1	2	4	3		2	2	2	1	1	7	2	1	1	1	1	1	2	2	2	2	2	2	2	2	3
iker114_2	1	16	2	2	5	3	3	2	2	2	3	2	2	3	2	2	3	2	2	1	1			2	2	2	3		2	2	2	1	1	7	2	1	1	1	1	1	2	1	1	1	1	1	1	1	3
iker114_3	1	16	1	2	5	3	4	2	2	2	3	2	2	3	4	4	3	3	3	2	2			1	1	2	1		2	2	2	1	1	7	2	1	1	1	1	1	2	1	1	1	1	1	1	1	3
iker115_1	0	30	2	2	7	3	3	2	2	2	3	2	2	3	2	2	3	2	2	2	2	3	3	2	1	3	2	3	3	3	1	1	1	8	2	1	1	1	2 antikonc	2	1	1	1	1	1	3 dermatofobrosc	1	1	3
iker115_2	0	30	2	2	7	3	3	2	2	2	2	1	2	3	3	3	3	2	2	2	2	1	1	2	2	3	3	2	1	1	1	1	1	8	2	1	1	1	1	1	1	1	1	1	1	3 dermatofibrosc	1	1	3
iker116_1	0	30	1	1	7	3	3	2	2	2	4	2	3	4	4	4	3	1	1	1	1	1	1	4	3	4	4	4	2	2	5	2	2	3.5	2	1	1	1	2 Pulmicort	2	3	1	1	1	1	1	1	1	1
iker116_2	0	30	1	1	7	3	3	2	3	3	3	2	2	2	4	4	3	2	2	2	2	2	2	4	3	4	4	4	2	2	3	2	2	5	2	1	1	1	1	1	3	3	1	1	1	1	1	1	1
iker117_1	0	10	2	2	2	1	3	2	2	2	3	2	3	4	2	2	3	1	1					3	3	3			1	1	2	1	1	7	2	1	1	1	1	1	3	3	1	1	2	1	1	1	1
iker117_2	0	10	2	2	5	3	4	2	3	3	2	1	3	4	2	2	3	1	1					2	1	2			1	1	2	1	1	5	2	1	1	1	1	1	3	3	1	1	2	1	1	1	1
iker118_1	0	14	2	2	2	1	3	2	2	2	4	2	3	3	4	4	3	2	2	1	1			4	3	2	3		2	2	3	1	1	1	1	1	1	1	1	1	1	1	1	1	1	1	1	1	1
iker118_2	0	14	2	2	2	1	3	2	3	3	3	2	3	3	4	4	3	2	2	1	1			4	3	2	3		2	2	3	1	1	10	2	1	1	1	1	1	1	1	1	1	1	1	1	1	1
iker119_1	0	10	2	2	2	1	3	2	3	3	4	2	2	2	3	3	3	1	1					4	4	2			1	1	1	1	1	1	1	1	1	1	1	1	3	1	2	2	2	1	1	1	1
iker119_2	0	10	2	2	2	1	4	2	3	3	3	2	2	2	3	3	3	1	1					4	4	2			1	1	1	1	1	1	1	1	1	1	1	1	3	1	2	2	2	1	1	1	1
iker120_1	0	7	2	2	2	1	4	2	3	3	2	1	3	4	2	2	3	1	1					2	1	1			1	1	2	1	1	5	2	1	1	1	1	1	3	1	1	1	1	1	1	3	1
iker120_2	0	7	2	2	7	3	4	2	3	3	2	1	3	4	2	2	3	1	1					2	1	1			1	1	2	1	1	5	2	1	1	1	1	1	3	1	1	1	1	1	1	3	1
iker121_1	0	18	1	1	2	1	3	2	3	3	2	1	2	4	3	3	3	1	1	1	1			2	1	2	1		1	1	1	1	1	6	2	mitralis prolapsus	2	1	1	1	3	1	1	1	1	1	1	1	1
iker121_2	0	18	1	1	2	1	3	2	3	3	2	1	2	4	3	3	3	1	1	1	1			2	1	2	1		1	1	1	1	1	6	2	mitralis prolapsus	2	1	1	1	3	1	1	1	1	1	1	1	1
iker122_1	0	6	1	1	2	1	2	1	2	2	3	2	4	2	3	3	3	1	1					4	3	1			2	2	2	1	1	1	1	1	1	1	1	1	3	1	1	1	1	1	1	1	1
iker122_2	0	6	1	1	2	1	2	1	2	2	3	2	4	2	3	3	3	1	1					4	3	1			2	2	2	1	1	1	1	1	1	1	1	1	3	1	1	1	1	1	1	1	1
iker123_1	0	14	1	1	2	1	3	2	3	3	3	2	3	3	3	3	3	1	1					4	3	2	3		1	1	1	1	1	1	1	1	1	1	1	1	1	1	1	1	1	1	1	1	1
iker123_2	0	14	1	1	2	1	3	2	3	3	3	2	3	3	3	3	3	1	1					4	3	2	3		1	1	1	1	1	1	1	1	1	1	1	1	1	1	1	1	1	1	1	1	1
iker124_1	0	15	2	2	7	3	5	3	2	2	3	2	2	2	4	4	3	1	1	1	1			1	1	3	2		1	1	1	1	1	1	1	1	1	1	1	1	1	1	1	1	1	1	1	1	1
iker124_2	0	15	2	2	7	3	5	3	2	2	4	2	2	2	4	4	3	1	1	1	1			1	1	3	2		1	1	1	1	1	3	2	1	1	1	1	1	1	1	1	1	1	1	1	1	1
iker125_1	0	20	1	1	5	3	3	2	2	2	2	1	3	3	2	2	3	3	3	3	3	2	2	4	2	2	3	4	3	3	1	1	1	1	1	1	1	1	1	1	1	1	1	1	1	1	1	1	1
iker125_2	0	20	1	1	5	3	3	2	2	2	3	2	2	3	2	2	3	3	3	2	2	2	2	4	3	3	3	3	3	3	1	1	1	1	1	1	1	1	1	1	1	1	1	1	1	1	1	1	1
iker126_1	0	23	2	1	2	1	3	2	2	2	3	2	2	3	2	2	3	2	2	1	1	1	1	2	2	2	2	3	2	2	1	2	2	1	1	1	1	1	antikonc.	2	1	1	1	1	1	1	1	1	3
iker126_2	0	23	2	1	2	1	3	2	2	2	3	2	2	2	2	2	3	2	2	1	1	1	1	2	2	2	3	3	2	2	1	2	2	1	1	1	1	1	antikonc.	2	1	1	1	1	1	1	1	1	3
iker127_1	0	14	2	1	6	3	4	2	2	2	3	2	3	4	4	4	3	2	2	2	2			3	3	2	2		1	1	4	1	1	2	2	1	1	1	1	1	3	3	1	1	2	1	1	1	1
iker127_2	0	14	2	1	6	3	4	2	2	2	3	2	3	4	4	4	3	2	2	2	2			3	3	2	2		1	1	4	1	1	2	2	1	1	1	1	1	3	3	1	1	2	1	1	1	1
iker128_1	0	27	1	2	7	3	2	1	2	2	3	2	2	3	4	4	3	2	2	2	2	2	2	1	1	2	2	2	1	1	3	1	1	1	1	1	1	1	1	1	1	1	1	1	1	1	1	1	1
iker128_2	0	27	1	2	7	3	2	1	3	3	3	2	4	3	4	4	3	1	1	1	1	2	2	2	2	2	2	2	1	1	3	1	1	1	1	1	1	1	1	1	1	1	1	1	1	1	1	1	1
iker129_1	0	19	2	2	7	3	3	2	2	2	4	2	2	3	2	2	3	2	2	2	2	1	1	4	3	1	1	1	1	1	4	1	1	3	2	1	1	1	1	1	3	3	1	1	1	1	1	1	3
iker129_2	0	19	2	2	7	3	2	1	3	3	3	2	2	3	2	2	3	1	1	2	2	1	1	3	2	1	1	1	1	1	4	1	1	3	2	1	1	1	1	1	3	3	1	1	1	1	1	1	3
iker130_1	0	5	2	2	2	1	3	2	2	2	4	2	2	4	2	2	3	1	1					4	3	1			2	2	1	1	1	1	1	1	1	1	1	1	1	1	1	1	1	1	1	1	1
iker130_2	0	5	2	2	7	3	3	2	3	3	2	1	2	4	2	2	3	1	1					4	3	1			2	2	1	1	1	1	1	1	1	1	1	1	1	1	1	1	1	1	1	1	1
iker131_1	0	16	2	2	5	3	5	3	3	3	4	2	4	3	2	2	3	1	1	1	1			4	2	2	1		1	1	1	1	1	7	2	1	1	1	1	1	1	3	1	1	1	1	1	1	1
iker131_2	0	16	1	2	5	3	3	2	2	2	4	2	4	3	2	2	3	1	1	1	1			4	2	2	1		1	1	1	1	1	6	2	1	1	1	1	1	1	1	1	1	1	1	1	1	1
iker132_1	0	6	1	2	7	3	4	2	2	2	3	2	4	4	2	2	3	1	1					1	1	1			2	2	2	1	1	1	1	1	1	1	1	1	2	2	2	2	2	2	2	2	1
iker132_2	0	6	1	2	7	3	4	2	2	2	3	2	4	4	2	2	3	1	1					1	1	1			2	2	2	1	1	1	1	1	1	1	1	1	2	2	2	2	2	2	2	2	1
iker133_1	0	24	1	1	2	1	3	2	3	3	2	1	1	1	1	1		1	1	1	1	1	1	2	4	4	4	4	2	2	1	1	1	1	1	1	1	1	1	1	1	1	1	1	1	1	1	1	1
iker133_2	0	24	1	1	2	1	3	2	3	3	2	1	1	1	1	1		1	1	1	1	1	1	2	4	4	4	4	3	3	1	1	1	1	1	1	1	1	1	1	1	1	1	1	1	1	1	1	1
iker134_1	0	11	1	2	2	1	2	1	2	2	4	2	4	4	3	3	3	1	1					4	4	4			1	1	4	1	1	2	2	1	1	1	1	1	1	1	1	1	1	1	1	1	1
iker134_2	0	11	1	2	2	1	2	1	2	2	4	2	4	4	3	3	3	1	1					4	4	4			1	1	4	1	1	1	1	1	1	1	1	1	1	1	1	1	1	1	1	1	1
iker135_1	0	6	1	2	2	1	3	2	2	2	3	2	4	4	2	2	3	1	1					4	3	1			2	2	3	1	1	2	2	1	1	1	1	1	1	1	1	1	1	1	1	1	1
iker135_2	0	6	1	2	3	2	3	2	2	2	3	2	4	4	2	2	3	1	1					4	3	1			2	2	3	1	1	1	1	1	1	1	1	1	1	1	1	1	1	1	1	1	1
iker136_1	0	10	1	2	2	1	3	2	2	2	4	2	4	4	3	3	4	1	1					4	3	4			2	2	2	1	1	1	1	1	1	1	1	1	2	2	1	1	1	1	1	1	3
iker136_2	0	10	1	2	2	1	3	2	3	3	3	2	4	4	3	3	4	1	1					4	3	4			2	2	2	1	1	1	1	1	1	1	1	1	2	2	1	1	1	1	1	1	3
iker137_1	0	3	1	2	2	1	3	2	2	2	3	2	4	4	2	2	3	1	1					1	1	3			2	2	1	1	1	6	2	1	1	1	1	1	2	2	1	1	1	1	1	1	1
iker137_2	0	3	1	2	2	1	3	2	2	2	3	2	4	4	2	2	3	1	1					1	1	3			2	2	1	1	1	6	2	1	1	1	1	1	2	2	1	1	1	1	1	1	1
iker138_1	0	8	2	1	2	1	3	2	3	3	3	2	4	3	2	2	3	1	1					4	3	2			2	2	2	1	1	9	2	1	1	1	1	1	1	1	1	1	3	1	1	3	1
iker138_2	0	8	2	1	2	1	3	2	3	3	3	2	4	3	2	2	3	1	1					4	3	2			2	2	2	1	1	6.9	2	tejcukor érz.	2	1	1	1	1	1	1	1	1	1	1	3	1
iker139_1	0	24	2	1	2	1	2	1	3	3	2	1	2	2	2	2	1	2	2	4	3	2	2	2	4	3	1	2	2	2	3	3	3	1	1	epekövesség	2	1	1	1	1	1	1	1	1	1	1	1	1
iker139_2	0	24	2	1	2	1	2	1	3	3	2	1	2	2	2	2	1	2	2	0	1	2	2	2	3	2	2	2	2	2	2	2	2	3	2	1	1	1	1	1	1	1	1	1	1	1	1	1	1
iker140_1	0	29	2	2	2	1	4	2	2	2	4	2	3	2	4	4	3	2	2	2	2	1	1	4	2	3	4	3	1	1	5	2	2	1	1	1	1	1	antikonc.	2	1	3	1	1	1	1	1	1	3
iker140_2	0	29	1	2	2	1	2	1	2	2	3	2	2	2	3	3	3	3	3	2	2	1	1	4	2	1	3	4	1	1	4	3	3	3	2	1	1	1	1	1	1	1	1	1	1	1	1	1	3
iker141_1	0	22	2	2	4	2	4	2	3	3	3	2	2	3	3	3	3	1	1	1	1	1	1	4	2	3	2	1	3	3	3	2	2	1	1	1	1	1	1	1	3	3	1	1	1	1	1	1	1
iker141_2	0	22	1	2	5	3	4	2	3	3	3	2	1	1	1	1		5	3	2	2	3	3	4	3	2	3	2	2	2	4	1	1	1	1	1	1	1	1	1	3	3	1	1	1	1	1	1	1
iker142_1	0	9	1	2	7	3	5	3	3	3	2	1	4	4	3	3	3	3	3					4	4	3			2	2	1	1	1	3	2	1	1	1	1	1	3	3	1	1	1	1	1	1	3
iker142_2	0	9	2	2	7	3	2	1	2	2	4	2	4	4	3	3	3	2	2					4	3	3			2	2	1	1	1	5	2	1	1	1	1	1	3	3	1	1	1	1	1	1	3
iker143_1	0	24	1	2	5	3	2	1	2	2	3	2	2	2	1	1	1	2	2	2	2	1	1	3	3	3	4	4	2	2	1	1	1	1	1	1	1	1	1	1	1	1	1	1	1	1	1	1	1
iker143_2	0	24	2	2	6	3	2	1	3	3	2	1	1	1	1	1	3	2	2	2	2	1	1	1	1	3	3	3	1	1	1	1	1	1	1	1	1	1	1	1	1	1	1	1	1	1	1	1	1
iker144_1	0	10	2	2	4	2	4	2	3	3	1	1	4	4	2	2	3	1	1					2	2	2			1	1	1	1	1	1	1	1	1	1	1	1	1	1	1	1	1	1	1	1	1
iker144_2	0	10	1	2	2	1	4	2	3	3	2	1	4	4	2	2	3	1	1					2	2	2			1	1	1	1	1	2.3	2	1	1	1	1	1	1	1	1	1	1	1	1	1	1
iker145_1	0	8	1	2	7	3	4	2	2	2	3	2	3	4	2	2	3	2	2	1	1	1	1	1	1	4			2	2	1	1	1	1	1	1	1	1	1	1	3	3	1	1	1	1	1	3	1
iker145_2	0	8	1	2	7	3	4	2	3	3	2	1	3	4	2	2	3	2	2					1	1	4			2	2	1	1	1	1	1	1	1	1	1	1	3	3	1	1	1	1	1	3	1
iker146_1	0	20	2	2	7	3	4	2	2	2	3	2	3	3	2	2	3	2	2	2	2	2	2	4	4	1	2	3	1	1	2	2	2	1	1	1	1	1	antikonc.	2	2	1	1	1	1	1	1	1	1
iker146_2	0	20	1	2	2	1	2	1	2	2	3	2	1	1	1	1		2	2	1	1	1	1	2	4	4	3	4	1	1	1	1	1	1	1	1	1	1	1	1	2	3	1	1	1	1	1	1	1
iker147_1	0	3	2	2	2	1	2	1	2	2	3	2	2	3	2	2	3	2	2	1	1	1	1	3	3	3			2	2	1	1	1	1	1	1	1	1	1	1	3	1	1	1	1	1	1	1	1
iker147_2	0	3	1	2	2	1	3	2	2	2	3	2	2	3	2	2	3	2	2	1	1	1	1	3	3	3	1	1	2	2	1	1	1	2	2	1	1	1	1	1	3	1	1	1	1	1	1	1	1
iker148_1	0	25	2	2	2	1	2	1	2	2	4	2	4	2	4	4	3	1	1	1	1	2	2	3	2	3	2	3	1	1	3	2	2	1	1	1	1	1	antikonc.	2	3	3	1	1	2	1	1	2	3
iker148_2	0	25	1	2	1	1	1	1	3	3	4	2	2	3	3	3	1	3	3	3	3	2	2	1	2	3	3	3	1	1	3	1	1	1	1	1	1	1	1	1	3	3	1	1	1	1	1	1	3
iker149_1	0	22	1	2	4	2	3	2	3	3	3	2	4	3	4	4	3	2	2	1	1	1	1	3	4	3	3	3	1	1	5	1	1	1	1	1	1	1	1	1	3	3	1	1	2	1	1	2	1
iker149_2	0	22	2	2	5	3	4	2	3	3	3	2	4	4	4	4	3	1	1	1	1	1	1	2	3	2	2	2	2	2	4	1	1	1	1	1	1	1	1	1	3	3	1	1	2	1	1	2	1
iker150_1	0	15	2	2	7	3	4	2	2	2	3	2	2	3	1	1	1	3	3	2	2			1	2	3	2		1	1	1	1	1	1	1	1	1	1	1	1	1	1	1	1	1	1	1	1	1
iker150_2	0	15	1	2	2	1	3	2	3	3	2	1	2	3	1	1	1	3	3	1	1			2	2	3	2		1	1	1	1	1	1	1	1	1	1	1	1	1	3	1	1	1	1	1	1	1
iker151_1	0	15	2	2	5	3	3	2	3	3	3	2	4	3	4	4	3	1	1	1	1			2	1	4	1		1	1	2	1	1	1	1	1	1	1	1	1	1	1	1	1	1	1	1	1	1
iker151_2	0	15	1	2	7	3	4	2	2	2	4	2	4	3	4	4	3	1	1	1	1			3	2	4	2		1	1	2	1	1	4.8	2	1	1	1	1	1	1	1	1	1	1	1	1	1	1
iker152_1	0	27	1	2	2	1	3	2	3	3	3	2	2	4	2	2	1.3	1	1	1	1	2	2	1	1	2	3	2	2	2	4	1	1	7	2	1	1	1	1	1	1	1	1	1	1	1	1	1	1
iker152_2	0	27	2	2	7	3	4	2	1	2	2	1	3	3	2	2	1	2	2	1	1	1	1	2	3	3	2	1	4		2	2.9	3	1	1	1	1	1	1	1	1	3	1	1	1	1	1	1	1
iker153_1	0	13	2	2	4	2	3	2	3	3	3	2	4	4	4	4	3	1	1	1	1			4	4	3	3		1	1	4	1	1	1	1	1	1	1	1	1	2	2	1	1	3	1	1	1	3
iker153_2	0	13	1	2	2	1	2	1	2	2	4	2	3	4	4	4	3	1	1	1	1			4	4	3	3		2	2	4	2	2	6	2	1	1	1	1	1	2	2	1	1	3	1	1	1	3
iker154_1	0	13	1	2	2	1	3	2	3	3	4	2	4	3	3	3	3	2	2					3	3	2			1	1	3	1	1	1	1	1	1	1	1	1	3	1	1	1	2	1	1	2	3
iker154_2	0	13	2	2	2	1	2	1	3	3	3	2	4	3	3	3	3	2	2					3	3	3			1	1	3	1	1	2.7	2	1	1	1	1	1	3	1	1	1	2	1	1	2	3
iker155_1	0	6	2	2	7	3	5	3	3	3	2	1	3	4	2	2	3	1	1					2	2	1			2	2	1	1	1	1	1	1	1	1	1	1	3	1	1	1	2	1	1	2	1
iker155_2	0	6	1	2	2	1	3	2	2	2	4	2	3	4	2	2	3	1	1					2	2	1			2	2	1	1	1	1	1	1	1	1	1	1	3	1	1	1	2	1	1	2	1
iker156_1	0	7	1	2	4	2	3	2	2	2	3	2	1	1	1	1		2	2					1	1	4			2	2	1	1	1	6	2	1	1	1	1	1	3	3	1	1	1	2	2	2	1
iker156_2	0	7	1	2	4	2	3	2	3	3	2	1	1	1	1	1		2	2					1	1	4			2	2	1	1	1	6	2	1	1	1	1	1	3	3	1	1	1	2	2	2	1
iker157_1	0	6	2	1	2	1	3	2	2	2	4	2	3	4	2	2	3	1	1					4	4	4			2	2	1	1	1	1	1	1	1	1	1	1	1	1	1	1	1	1	1	3	1
iker157_2	0	6	2	1	2	1	3	2	2	2	4	2	3	4	2	2	3	1	1					4	4	4			2	2	1	1	1	1	1	1	1	1	1	1	1	1	1	1	1	1	1	3	1
iker158_1	0	22	1	2	2	1	3	2	2	2	3	2	2	2	4	4	3	3	3	2	2	2	2	3	1	3	3	2	1	1	1	1	1	1	1	1	1	1	1	1	3	3	1	1	2	1	1	2	1
iker158_2	0	22	1	2	2	1	2	1	2	2	3	2	2	2	2	2	3	2	2	2	2	1	1	3	4	4	3	2	2	2	1	1	1	1	1	1	1	1	1	1	3	3	1	1	1	1	1	2	1
iker159_1	0	20	2	2	2	1	2	1	3	3	3	2	2	3	4	4	3	1	1	1	1	1	1	2	4	1	1	1	1	1	2	1	1	1	1	diabetes	2	1	1	1	1	1	1	1	1	1	1	1	1
iker159_2	0	20	2	2	4	2	3	2	3	3	3	2	2	3	4	4	3	1	1	1	1	1	1	2	2	2	1	2	1	1	2	1	1	1	1	1	1	1	1	1	1	1	1	1	1	1	1	1	1
iker160_1	0	24	2	2	6	3	2	1	2	2	2	1	3	2	5	4	3	3	3	3	3	2	2	2	2	2	2	2	1	1	2	1	1	6.7	2	1	1	1	antikonc.	2	1	1	1	1	1	1	1	1	1
iker160_2	0	24	2	2	4	2	2	1	2	2	3	2	2	2	3	3	3	2	2	1	1	1	1	4	3	2	3	2	2	2	2	1	1	3.4	2	1	1	1	1	1	1	1	1	1	1	1	1	1	1
iker161_1	1	16	2	2	4	2	5	3	3	3	3	2	3	3	3	3	4	2	2	1	1			3	2	2	2		2	2	2	1	1	1	1	1	1	1	1	1	1	1	1	1	1	1	1	1	3
iker161_2	1	16	2	2	2	1	2	1	2	2	4	2	3	4	3	3	3	2	2	1	1			3	2	2	3		1	1	2	1	1	1	1	1	1	1	1	1	1	3	1	1	1	1	1	1	3
iker161_3	1	16	2	2	2	1	3	2	3	3	2	1	3	3	3	3	3	1	1	2	2			3	2	2	2		1	1	3	1	1	6	2	1	1	1	1	1	1	3	1	1	1	1	1	1	3
iker162_1	0	4	1	2	5	3	3	2	3	3	1	1	2	3	1	1	1	2	2					1	1	3			2	2	1	1	1	6	2	reflux	2	1	1	1	3	1	1	1	2	1	1	1	1
iker162_2	0	4	2	2	2	1	3	2	2	2	4	2	2	3	1	1	3	1	1					1	1	3			2	2	1	1	1	1	1	1	1	1	1	1	3	1	1	1	2	1	1	1	1
iker163_1	0	4	1	2	7	3	5	3	2	2	2	1	1	1	1	1		1	1					4	2	4			2	2	1	1	1	1	1	1	1	1	1	1	3	1	1	1	1	1	1	1	3
iker163_2	0	4	1	2	7	3	5	3	3	3	2	1	1	1	1	1		2	2					4	2	4			2	2	1	1	1	1	1	vashiány, álkancsal, szívzörej	2	1	Maltofer, Folsav	2	3	1	1	1	1	1	1	1	3
iker164_1	0	12	1	1	2	1	4	2	2	2	3	2	1	1	1	1		1	1							2			2	2	1	1	1	1	1	1	1	1	1	1	1	1	1	1	1	1	1	1	1
iker164_2	0	12	1	1	2	1	3	2	2	2	3	2	1	1	1	1		1	1							2			2	2	1	1	1	1	1	1	1	1	1	1	1	1	1	1	1	1	1	1	1
iker165_1	0	7	2	1	2	1	3	2	3	3	2	1	4	4	3	3	3.4	2	2					2	3	2			1	1	1	1	1	9	2	1	1	1	1	1	3	1	1	1	1	1	1	1	3
iker165_2	0	7	2	1	3	2	3	2	3	3	2	1	3	4	3	3	3.4	2	2					2	3	2			1	1	1	1	1	9	2	1	1	1	1	1	3	1	1	1	1	1	1	1	3
iker166_1	0	8	1	1	7	3	4	2	2	2	3	2	4	3	3	3	3	1	1					4	3	4			2	2	2	1	1	1	1	1	1	1	1	1	3	1	1	1	1	1	1	1	1
iker166_2	0	8	1	1	7	3	4	2	2	2	3	2	4	3	3	3	3	1	1					4	3	2			2	2	2	1	1	1	1	1	1	1	1	1	3	1	1	1	1	1	1	1	1
iker167_1	0	16	1	1	7	3	4	2	3	3	3	2	2	3	4	4	3	2	2	1	1			2	1	2	2		1	1	3	1	1	1	1	1	1	1	1	1	1	1	1	1	1	1	1	1	3
iker167_2	0	16	1	1	7	3	4	2	3	3	3	2	2	3	4	4	3	2	2	1	1			2	1	2	2		1	1	3	1	1	1	1	1	1	1	1	1	1	1	1	1	1	1	1	1	3
iker168_1	0	9	2	2	3	2	5	3	3	3	1	1	2	3	2	2	1.2	2	2	2	2			4	3	3			2	2	1	1	1	6	2	1	1	1	1	1	3	1	1	1	1	1	1	1	1
iker168_2	0	9	1	2	2	1	4	2	3	3	3	2	2	3	2	2	1.4	3	3	2	2			4	4	3			2	2	1	1	1	6	2	1	1	1	1	1	3	1	1	1	1	1	1	1	1
iker169_1	0	6	2	2	7	3	5	3	3	3	2	1	4	4	2	2	3	1	1					4	3	4			2	2	1	1	1	1	1	1	1	1	1	1	3	3	1	1	1	1	1	1	1
iker169_2	0	6	1	2	7	3	5	3	3	3	2	1	4	4	2	2	3	1	1					4	3	4			2	2	1	1	1	1	1	1	1	1	1	1	3	3	1	1	1	1	1	1	1
iker170_1	0	22	1	2	2	1	3	2	3	3	2	1	4	4	3	3	3	3	3	2	2	1	1	3	3	2	2	3	1	1	2	1	1	1	1	1	1	1	Roacutan	2	3	1	1	1	1	1	1	1	1
iker170_2	0	22	2	2	2	1	3	2	2	2	3	2	3	4	2	2	3	1	1	1	1	1	1	4	4	3	2	2	1	1	2	1	1	1	1	1	1	1	antikoncipiens	2	1	3	1	1	2	1	1	2	1
iker171_1	0	12	2	1	7	3	3	2	2	2	3	2	2	3	2	2	3	2	2	1	1			2	2	2	2		1	1	1	1	1	1	1	1	1	1	1	1	1	1	1	1	1	1	1	1	1
iker171_2	0	12	2	1	7	3	3	2	2	2	3	2	2	4	2	2	3	1	1	1	1			2	2	2	2		1	1	1	1	1	1	1	1	1	1	1	1	1	1	1	1	1	1	1	1	1
iker172_1	0	12	2	2	2	1	3	2	3	3	3	2	2	2	1	1	3	2	2					2	4	4			1	1	1	1	1	2.5,6	2	1	1	1	Aerius, Symbycort,Nasonex, Pulmicort	2	1	1	1	1	1	1	1	1	3
iker172_2	0	12	2	2	7	3	5	3	2	2	3	2	2	2	1	1	3	2	2					2	4	4			1	1	1	1	1	2.5,6,8,9	2	1	1	1	Aerius, Symbycort, Nasonex, Pulmicort	2	1	1	1	1	1	1	1	1	3
iker173_1	0	12	1	2	2	1	4	2	3	3	3	2	2	4	3	3	3	2	2						3	2					1	1	1	6	2	1	1	1	1	1	1	1	1	1	1	1	1	1	1
iker173_2	0	12	2	2	2	1	4	2	3	3	3	2	2	4	3	3	3	2	2						3	2					1	1	1	1	1	1	1	1	1	1	1	1	1	1	1	1	1	1	1
iker174_1	0	9	1	2	7	3	1	1	2	2	3	2	3	4	2	2	2.3	2	2					3	2	2					1	1	1	1	1	1	1	1	1	1	3	1	1	1	3	1	1	3	1
iker174_2	0	9	1	2	7	3	4	2	3	3	2	1	3	4	2	2	2.3	2	2					3	2	2					1	1	1	1	1	1	1	1	1	1	3	1	1	1	3	1	1	3	1
iker175_1	0	20	2	2	6	3	3	2	3	3	2	1	4	3	2	2	3	2	2	2	2	2	2	3	2	2	2	1	1	1	1	2	2	3.4	2	1	1	1	1	1	1	1	1	1	1	1	1	1	1
iker175_2	0	20	2	2	5	3	3	2	2	2	3	2	3	3	2	2	3	2	2	2	2	4	3	3	2	3	3	2	1	1	1	2	2	8	2	1	1	1	antikoncipiens	2	1	3	1	1	1	1	1	1	1
iker176_1	0	12	1	2	7	3	3	2	2	2	3	2	3	3	4	4	3	1	1	1	1			4	4	4	3		1	1	4	1	1	1	1	Gilbert-kór	2	1	1	1	1	1	1	1	1	1	1	1	1
iker176_2	0	12	2	2	7	3	5	3	3	3	3	2	3	3	4	4	3	2	2	1	1	1	1	4	4	4	3		1	1	4	1	1	1	1	1	1	1	1	1	1	1	1	1	1	1	1	1	1
[truncated: 19 more columns]

## Sheet: SPSS SZEMESZET
Azon	harmas_iker	ELETKORVIZSGKOR	Nem	1 v.2 petéjű	Szemszín	SZEM	Hajszín	HAJ	Bőrszín	BORSZ	Bőrtípus	BORTIP	fényvédő használat	fényvédő faktorszám	Hány éve haszn. fényvédőt	FENYVEDO EV	fényv haszn. oka	napégések száma gyermekkorban	NAPEGES GY	napégések száma serdülőkorban	NAPEGES S	napégések száma felnőttkorban	NAPEGES F	napozások száma nyáron	napozás időtartama	nap/hét, 4 óránál több a szabadban gyermekkorban	nap/hét, 4 óránál több a szabadban serdülőkorban	nap/hét 4 óránál több a szabadban felnőttkorban	foglalkozás	FOGLALKOZ	nyaralások száma tengerparton	szolárium	SZOLAR	atópia	ATOP	egyéb betegség	EGYEB BETEG	fényterápia	gyógyszer	GYOGYSZ	szülő FN	Testvér FN	MM szülő	MM testvér	MM nagyszülő	szülő bőr tu	testvér bőrtu	nagyszülő bőr tu.	koraszülöttség
iker1_1	0	12	2	1	2	1	4	2	3	3	3	2	2	3	1	1	3	3	3	2	2			4	1	4	2				1	1	1	2.6	2	1	1	1	1	1	2	2	1	1	1	1	1	1	1
iker1_2	0	12	2	1	2	1	4	2	3	3	3	2	2	3	1	1	3	3	3	2	2			4	1	4	2				1	1	1	2.6	2	1	1	1	1	1	2	2	1	1	1	1	1	1	1
iker2_1	0	9	1	1	5	3	2	1	2	2	3	2	2	3	3	3	3	2	2					4	4	4			2	2	1	1	1	1	1	1	1	1	1	1	3	3	1	1	1	1	1	1	1
iker2_2	0	9	1	1	5	3	2	1	2	2	3	2	2	3	3	3	3	2	2					4	4	4			2	2	1	1	1	1	1	1	1	1	1	1	3	3	1	1	1	1	1	1	1
iker3_1	0	24	1	1	5	3	3	2	2	2	3	2	1	1	1	1		2	2	2	2	1	1	3	1	4	4	3	1	1	3	1	1	1	1	1	1	1	1	1	2	2	2	2	2	1	1	2	1
iker3_2	0	24	1	1	5	3	2	1	2	2	4	2	2	2	2	2	3	1	1	1	1	1	1	3	2	2	3	3	1	1	3	1	1	1	1	1	1	1	1	1	2	2	1	1	1	1	1	1	1
iker4_1	0	8	1	1	4	2	4	2	2	2	3	2	4	4	3	3	3	1	1					4	3	2			1	1	3	1	1	1	1	1	1	1	1	1	3	1	1	1	1	1	1	1	1
iker4_2	0	8	1	1	4	2	4	2	2	2	3	2	4	4	3	3	3	1	1					4	3	2			1	1	3	1	1	1	1	1	1	1	1	1	3	1	1	1	1	1	1	1	1
iker5_1	0	7	1	1	2	1	3	2	3	3	3	2	3	4	2	2	3	1	1					1	1	3			1	1	2	1	1	1	1	1	1	1	1	1	3	1	1	1	1	1	1	1	3
iker5_2	0	7	1	1	2	1	3	2	3	3	3	2	3	4	2	2	3	1	1					1	1	3			1	1	2	1	1	8	2	1	1	1	1	1	3	1	1	1	1	1	1	1	3
iker6_1	0	6	2	1	7	3	4	2	2	2	4	2	2	4			3	1	1					4	3	3			2	2	1	1	1	1	1	1	1	1	1	1	2	2	1	1	1	1	1	1	1
iker6_2	0	6	2	1	7	3	4	2	2	2	4	2	2	4			3	1	1					4	3	3			2	2	1	1	1	1	1	JIA	2	1	Naprosyn, MTX	2	2	2	1	1	1	1	1	1	1
iker7_1	0	22	1	1	7	3	3	2	2	2	3	2	2	3	2	2	3	2	2	1	1	1	1	4	4	4	4	4	2	2	2	1	1	1	1	1	1	1	1	1	2	2	2	2	2	2	2	2	1
iker7_2	0	22	1	1	7	3	3	2	2	2	3	2	2	3	2	2	3	2	2	1	1	1	1	4	4	4	4	4	2	2	2	1	1	1	1	1	1	1	1	1	2	2	2	2	2	2	2	2	1
iker8_1	0	7	1	1	7	3	4	2	2	2	3	2	1	1	1	1		1	1					4	4	3					1	1	1	3,5,6	2	1	1	1	Aerius, Singulair	2	1	1	1	1	1	1	1	1	3
iker8_2	0	7	1	1	7	3	4	2	2	2	3	2	1	1	1	1		1	1					4	4	3					1	1	1	3,5,6	2	1	1	1	Aerius, Singulair, Nentolin, Pulmicort	2	1	1	1	1	1	1	1	1	3
iker9_1	0	6	2	2	7	3	4	2	3	3	3	2	4	4	3	3	3	1	1					1	1	3			2	2	2	1	1	2.9	2	1	1	1	1	1	3	1	1	1	1	1	1	1	3
iker9_2	0	6	2	2	7	3	4	2	3	3	3	2	4	4	3	3	3	1	1					1	1	3			2	2	2	1	1	2.9	2	1	1	1	1	1	3	1	1	1	1	1	1	1	3
iker10_1	0	10	2	1	2	1	2	1	2	2	3	2	3	4	2	2	1	2	2					2	1	2					1	1	1	1	1	1	1	1	1	1	2	2	2	2	2	2	2	2	3
iker10_2	0	10	2	1	2	1	2	1	2	2	3	2	3	4	2	2	1	3	3					2	1	3					1	1	1	1	1	1	1	1	1	1	2	2	2	2	2	2	2	2	3
iker11_1	0	19	2	1	6	3	3	2	3	3	2	1	3	4	3	3	3	1	1	1	1	1	1	2	3	1	1	3	1	1	1	1	1	2.6	2	szellemi fogyat.	2	1	Cetirizin	2	3	1	1	2	2	1	1	2	3
iker11_2	0	19	2	1	6	3	3	2	3	3	2	1	3	4	3	3	3	1	1	1	1	1	1	2	3	1	1	3	1	1	1	1	1	2.6	2	szellemi fogy.toxoplasma fer.	2	1	cetirizin	2	3	1	1	2	2	2	2	2	3
iker12_1	0	17	1	1	7	3	4	2	3	3	2	1	4	4	4	4	3	3	3	2	2			1	1	2	2		1	1	1	1	1	1	1	1	1	1	1	1	1	3	1	1	1	1	1	1	1
iker12_2	0	17	1	1	7	3	4	2	3	3	2	1	4	4	4	4	3	3	3	2	2			1	1	2	2		1	1	2	1	1	1	1	1	1	1	1	1	1	3	1	1	1	1	1	1	1
iker13_1	0	11	2	1	2	1	3	2	2	2	3	2	2	3	2	2	3	1	1					3	3	1			1	1	2	1	1	1	1	1	1	1	1	1	3	1	1	1	1	1	1	1	1
iker13_1	0	11	2	1	2	1	3	2	2	2	3	2	2	3	2	2	3	1	1					3	3	1			1	1	2	1	1	1	1	1	1	1	1	1	3	1	1	1	1	1	1	1	1
iker14_1	0	21	2	1	5	3	3	2	2	2	3	2	3	3	5	4	3	1	1	2	2	2	2	2	2	1	2	2	1	1	2	2	2	1	1	1	1	1	1	1	1	1	1	1	1	1	1	1	1
iker14_2	0	21	2	1	5	3	3	2	2	2	3	2	3	3	5	4	3	1	1	2	2	2	2	2	2	2	2	2	1	1	2	2	2	1	1	1	1	1	1	1	1	1	1	1	1	1	1	1	1
iker15_1	0	11	1	1	2	1	3	2	2	2	3	2	1	1	1	1		1	1					1		3			2	2	1	1	1	1	1	1	1	1	1	1	1	1	1	1	1	1	1	1	3
iker15_2	0	11	1	1	2	1	3	2	2	2	3	2	1	1	1	1		1	1					1		3			2	2	1	1	1	1	1	1	1	1	1	1	1	1	1	1	1	1	1	1	3
iker16_1	0	14	2	1	2	1	3	2	2	2	4	2	2	4	2	2	3	1	1	2	2			2	2	4	4		3	3	2	1	1	3.8	2	1	1	1	Atarax, Anaframil	2	1	1	1	1	1	1	1	1	1
iker16_2	0	14	2	1	2	1	3	2	2	2	4	2	2	4	2	2	3	1	1	2	2			2	2	4	4		3	3	2	1	1	3.8	2	1	1	1	Atarax, Stimulation	2	1	1	1	1	1	1	1	1	1
iker17_1	0	34	1	1	3	2	3	2	2	2	4	2	2	4	2	2	3	1	1	1	1	1	1	4	2	1	2	2	2	2	3	1	1	3	2	1	1	1	1	1	1	1	1	1	1	1	1	1	1
iker17_2	0	34	1	1	3	2	3	2	2	2	3	2	2	4	2	2	3	1	1	1	1	1	1	4	3	2	2	2	1	1	3	2	2	3	2	1	1	1	1	1	1	1	1	1	1	1	1	1	1
iker20_1	0	17	2	1	7	3	4	2	3	3	3	2	3	3	2	2	3	1	1	1	1			1	2	2	2		2	2	1	1	1	8	2	1	1	1	1	1	3	1	1	1	1	1	1	1	1
iker20_2	0	17	2	1	7	3	4	2	3	3	3	2	3	3	2	2	3	1	1	1	1			1	2	2	2		2	2	1	1	1	8	2	1	1	1	1	1	3	1	1	1	1	1	1	1	1
iker21_1	0	10	2	1	4	2	4	2	3	3	2	1	4	4	3	3	3	2	2					2	3	1					1	1	1	1	1	1	1	1	1	1	3	3	2	2	2	1	1	1	3
iker21_2	0	10	2	1	4	2	4	2	3	3	2	1	4	4	3	3	3	1	1					2	3	1					1	1	1	1	1	1	1	1	1	1	3	3	2	2	2	1	1	1	3
iker23_1	0	19	2	1	5	3	3	2	2	2	3	2	2	3	1	1	3	2	2	2	2	1	1	3	3	3	2	2	1	1	1	1	1	fém allergia	2	1	1	1	1	1	1	1	1	1	2	1	1	2	1
iker23_2	0	19	2	1	5	3	3	2	2	2	3	2	2	3	1	1	3	2	2	2	2	1	1	3	3	3	2	2	1	1	1	2	2	2	2	1	1	1	1	1	1	1	1	1	2	1	1	2	1
iker24_1	0	8	1	1	5	3	4	2	2	2	3	2	1	1	1	1		2	2					1		3			2	2	1	1	1	2.3.5,6,9	2	1	1	1	Xyzal, Aerius	2	3	2	1	1	1	1	1	1	1
iker24_2	0	8	1	1	5	3	4	2	2	2	3	2	1	1	1	1		2	2					1		3			2	2	1	1	1	2,3,5,9	2	1	1	1	Xyzal, Aerius	2	3	2	1	1	1	1	1	1	1
iker25_1	0	22	2	1	7	3	2	1	2	2	3	2	2	3	2	2	3	1	1	1	1	1	1	4	2	3	2	2	1	1	1	1	1	1	1	1	1	1	Divascan	2	1	1	1	1	1	1	1	1	1
iker25_2	0	22	2	1	7	3	2	1	2	2	3	2	2	3	2	2	1	1	1	1	1	1	1	4	2	3	2	2	1	1	1	1	1	1	1	1	1	1	1	1	1	1	1	1	1	1	1	1	1
iker26_1	0	9	1	1	7	3	5	3	3	3	1	1	3	4	4	4	2	1	1	1	1	1	1	2	2	1	1	1			1	1	1	1	1	1	1	1	1	1	1	2	2	2	2	1	1	1	1
iker26_2	0	19	1	1	7	3	5	3	3	3	1	1	3	4	4	4	2	1	1	1	1	1	1	2	2	1	1	1			1	1	1	1	1	1	1	1	1	1	1	2	2	2	2	1	1	1	1
iker27_1	0	14	1	1	7	3	3	2	2	2	3	2	2		2	2	2	1	1	1	1			1		4	4		3	3	1	1	1	3,5,9	2	1	1	1	1	1	3	1	1	1	1	1	1	1	1
iker27_2	0	14	1	1	7	3	3	2	2	2	3	2	2		2	2	3	1	1	1	1			1		4	4		3	3	1	1	1	3,5,9	2	1	1	1	1	1	3	1	2	2	2	2	2	2	1
iker28_1	0	30	2	1	5	3	4	2	3	3	1	1	3	3	3	3	3	3	3	2	2	2	2	3	2	3	2	2	1	1	3	2	2	4	2	1	1	1	1	1	3	1	1	1	2	1	1	2	1
iker28_2	0	30	2	1	7	3	4	2	3	3	3	2	4	4	3	3	3	3	3	2	2	2	2	3	2	3	2	1	1	1	5	2	2	1	1	1	1	1	1	1	3	3	3	3	2	1	1	2	1
iker29_1	0	34	1	1	2	1	2	1	2	2	3	2	3	3	4	4	3	1	1	3	3	2	2	2	3	3	3	2	2	2	1	1	1	1	1	1	1	1	1	1	2	2	1	1	1	1	1	1	1
iker29_2	0	34	1	1	2	1	2	1	2	2	3	2	2	3	3	3	4	2	2	3	3	3	3	2	2	2	3	1	1	1	3	1	1	1	1	1	1	1	1	1	1	1	1	1	1	1	1	1	1
iker30_1	0	14	1	1	2	1	1	1	2	2	3	2	1	1	1	1	1	1	1	1	1			3	3	2	2		2	2	3	1	1	1	1	1	1	1	1	1	3	3	1	1	1	1	1	1	1
iker30_2	0	14	1	1	2	1	1	1	2	2	3	2	2	3	4	4	1	1	1	2	2			3	3	4	3		2	2	3	1	1	1	1	1	1	1	1	1	3	3	1	1	1	1	1	1	1
iker32_1	0	14	1	1	7	3	3	2	2	2	3	2	1	1	1	1		1	1	1	1			1		2	4		3	3	1	1	1	1	1	1	1	1	1	1	3	3	2	2	2	1	1	1	1
iker32_2	0	14	1	1	7	3	2	1	2	2	3	2	1	1	1	1		1	1	1	1			1		2	4		3	3	1	1	1	1	1	1	1	1	1	1	3	3	2	2	2	1	1	1	1
iker34_1	0	19	1	1	2	1	3	2	2	2	3	2	1		1	1		1	1	1	1	1	1	2	3	3	2	1	1	1	2	2	2	3	2	1	1	1	Xyzal	2	2	2	1	1	1	1	1	1	3
iker34_2	0	19	1	1	3	2	3	2	2	2	3	2	1	1	1	1		1	1	1	1	1	1	2	3	3	2	1	1	1	2	2	2	1	1	1	1	1	1	1	2	2	1	1	1	1	1	1	3
iker35_1	0	14	2	1	2	1	4	2	3	3	3	2	3	4	4	4	3	1	1	1	1			4	3	4	1		1	1	4	1	1	2.3	2	1	1	1	1	1			1	1	1	1	1	1	1
iker35_2	0	14	2	1	2	1	4	2	3	3	3	2	3	4	4	4	3	1	1	1	1			4	3	4	1		1	1	4	1	1	3.7	2	1	1	1	1	1			1	1	1	1	1	1	1
iker36_1	0	26	2	1	7	3	3	2	3	3	2	1	4	4	2	2	3	1	1	1	1	1	1	2	1	3	3	4	1	1	1	1	1	3	2	IBS	2	1	Altiva, Sensonette	2	1	1	1	1	1	1	1	1	1
iker36_2	0	26	2	1	7	3	3	2	3	3	2	1	4	4	2	2	3	1	1	1	1	1	1	2	1	3	3	4	1	1	1	1	1	6	2	sclerosis multiplex	2	1	Jangee, Metoprolol, Atarax	2	1	1	1	1	1	1	1	1	1
iker37_1	0	12	2	1	2	1	3	2	2	2	3	2	4	3	3	3	3	1	1	1	1			4	2	4	4		1	1	3	1	1	1	1	1	1	1	1	1	3	1	1	1	3	1	1	1	1
iker37_2	0	12	2	1	2	1	3	2	2	2	3	2	4	3	3	3	3	1	1	1	1			4	2	4	4		1	1	3	1	1	1	1	1	1	1	1	1	3	1	1	1	3	1	1	1	1
iker38_1	0	1	2	1	2	1	2	1	2	2	3	2	2	3	2	2	3	1	1	1	1	1	1	4	2	2	2	1	1	1	2	2	2	1	1	1	1	1	1	1	3	3	1	1	2	1	1	2	1
iker38_2	0	21	2	1	2	1	3	2	2	2	3	2	2	2	3	3	3	1	1	1	1	1	1	4	2	2	2	1	1	1	2	2	2	1	1	1	1	1	1	1	3	3	1	1	2	1	1	2	1
iker40_1	0	4	2	2	7	3	4	2	3	3	3	2	4	4	2	2	3	1	1					2	1	4			2	2	1	1	1	2,3,5	2	1	1	1	Singulair, Ventolin, Aerius	2	3	1	1	1	1	1	1	1	1
iker40_2	0	4	2	2	7	3	4	2	3	3	2	1	4	4	2	2	3	1	1					2	1	4			2	2	1	1	1	2	2	1	1	1	1	1	3	1	1	1	1	1	1	1	1
iker41_1	0	10	1	2	2	1	3	2	2	2	3	2	2	4	1	1	3	2	2					4	2	4					1	1	1	8	2	1	1	1	1	1	1	3	1	1	1	1	1	1	3
iker41_2	0	10	1	2	2	1	4	2	2	2	3	2	2	4	1	1	3	2	2					4	2	4					1	1	1	1	1	1	1	1	1	1	1	1	1	1	1	1	1	1	3
iker42_1	0	11	2	2	2	1	2	1	3	3	4	2	1	1	1	1		1	1	1	1			3	1	2	2		1	1	1	1	1	1	1	1	1	1	1	1	1	1	1	1	1	1	1	1	1
iker42_2	0	11	2	2	2	1	2	1	3	3	4	2	1	1	1	1		1	1	1	1			3	1	2	2		1	1	1	1	1	1	1	1	1	1	1	1	1	1	1	1	1	1	1	1	1
iker43_1	0	5	2	2	7	3	4	2	3	3	3	2	4	4	2	2	3	1	1					1		2			2	2	1	1	1	1	1	1	1	1	1	1	3	1	1	1	1	1	1	3	1
iker43_2	0	5	2	2	7	3	4	2	3	3	3	2	4	4	2	2	3	1	1					1		2			2	2	1	1	1	1	1	1	1	1	1	1	3	1	1	1	1	1	1	3	1
iker44_1	0	16	2	2	5	3	4	2	2	2	3	2	3	4	4	4	3	2	2	1	1			3	3	3	2		1	1	5	1	1	1	1	1	1	1	Sotret	2	1	1	1	1	1	1	1	1	1
iker44_2	0	16	2	2	7	3	4	2	2	2	3	2	4	4	4	4	3	2	2	1	1			3	3	3	2		1	1	5	1	1	2	2	1	1	1	1	1	1	1	1	1	1	1	1	1	1
iker45_1	0	17	1	2	2	1	3	2	2	2	2	1	4	4	3	3	3	1	1	1	1			3	1	3	3		2	2	1	1	1	1	1	hypokalaemia	2	1	Kaldyum, Indomethacinum	2	1	1	1	1	1	1	1	1	3
iker45_2	0	17	1	2	4	2	1	1	2	2	3	2	4	4	3	3	3	2	2	1	1			4	1	3	4		2	2	1	1	1	1	1	hypokalaemia	2	1	Kaldyum, Indomethacinum	2	1	1	1	1	1	1	1	1	3
iker46_1	0	10	2	2	7	3	6	3	2	2	3	2	4	3	3	3	3	2	2					3	3	1			1	1	1	1	1	4	2	1	1	1	1	1	2	1	1	1	1	1	1	1	1
iker46_2	0	10	2	2	2	1	3	2	3	3	3	2	4	3	3	3	3	2	2					3	3	1			1	1	1	1	1	1	1	1	1	1	1	1	2	1	1	1	1	1	1	1	1
iker47_1	0	5	2	2	2	1	2	1	2	2	3	2	3	4	2	2	3	1	1					1		4					1	1	1	1	1	1	1	1	1	1	3	1	1	1	1	1	1	1	3
iker47_2	0	5	2	2	7	3	5	3	2	2	3	2	3	4	2	2	3	1	1					1		4					1	1	1	6	2	1	1	1	1	1	3	1	1	1	1	1	1	1	3
iker48_1	0	16	2	2	2	1	2	1	2	2	3	2	1	1	1	1		4	3	3	3			2	2	3	3		2	2	2	1	1	1	1	1	1	1	1	1	1	3	1	1	1	1	1	1	1
iker48_2	0	16	2	2	4	2	2	1	2	2	3	2	2	3	3	3	3	2	2	2	2			2	2	3	3		2	2	1	1	1	1	1	1	1	1	1	1	1	3	1	1	1	1	1	1	1
iker49_1	0	6	2	2	5	3	5	3	2	2	3	2	4	4	2	2	3	1	1					2		2					1	1	1	6	2	1	1	1	1	1	3	3	1	1	1	1	1	1	1
iker49_2	0	6	2	2	5	3	5	3	3	3	2	1	4	4	2	2	3	1	1					1		2					1	1	1	1	1	1	1	1	1	1	3	3	1	1	1	1	1	1	1
iker50_1	0	16	2	2	5	3	4	2	2	2	4	2	3	2	4	4	3	2	2	1	1			1		2	2		1	1	1	1	1	1	1	1	1	1	1Sotret	2	3	3	1	1	1	1	1	3	1
iker50_2	0	16	2	2	6	3	4	2	3	3	3	2	2	3	4	4	3	1	1	1	1			1	1	4	3				1	1	1	1	1	1	1	1	1	1	3	1	1	1	1	1	1	3	1
iker51_1	0	8	1	2	7	3	4	2	3	3	3	2	4	4	3	3	3	1	1					4	2	3			2	2	2	1	1	1	1	1	1	1	1	1	3	1	1	1	1	1	1	1	1
iker51_2	0	8	1	2	2	1	5	3	2	2	4	2	4	4	3	3	3	1	1					4	2	3			2	2	2	1	1	2	2	1	1	1	1	1	3	1	1	1	1	1	1	1	1
iker52_1	0	5	2	2	7	3	5	3	3	3	3	2	4	4	2	2	3	1	1					1	2	3					1	1	1	1	1	1	1	1	1	1	1	1	1	1	1	1	1	1	3
iker52_2	0	5	2	2	7	3	3	2	3	3	3	2	4	4	2	2	3	1	1					1	2	3					1	1	1	1	1	1	1	1	1	1	1	1	1	1	1	1	1	1	3
iker53_1	0	5	1	2	2	1	3	2	2	2	4	2	4	3	2	2	3	1	1					1		2					1	1	1	1	1	1	1	1	1	1	3	1	1	1	1	1	1	1	1
iker53_2	0	5	1	2	4	2	4	2	3	3	3	2	4	3	2	2	3	1	1					1		2					1	1	1	1	1	1	1	1	1	1	3	1	1	1	1	1	1	1	1
iker54_1	0	11	1	2	2	1	2	1	2	2	4	2	2	4	2	2	1	2	2	1	1					2					1	1	1	1	1	1	1	1	1	1	2	2	2	2	2	2	2	2	1
iker54_2	0	11	1	2	7	3	6	3	3	3	3	2	3	4	2	2	1	2	2	3	3					2					1	1	1	1	1	1	1	1	1	1	2	2	2	2	2	2	2	2	1
iker55_1	1	10	2	2	7	3	5	3	3	3	3	2	4	4	3	3	3	2	2					1		2			1	1	1	1	1	5.6	2	1	1	1	Xyzal, Simbicort, Singulair	2	3		1	1	1	1	1	1	3
iker55_2	1	10	2	2	7	3	5	3	3	3	3	2	4	4	3	3	3	2	2					1		2			1	1	1	1	1	1	1	1	1	1	1	1	3		1	1	1	1	1	1	3
iker55_3	1	10	2	2	5	3	5	3	3	3	2	1	4	4	3	3	3	2	2					1		2			1	1	1	1	1	2	2	1	1	1	1	1	3		1	1	1	1	1	1	3
iker56_1	0	13	1	2	7	3	3	2	3	3	3	2	4	4	4	4	3	1	1	1	1			3	2	2	2		1	1	1	1	1	1	1	1	1	1	1	1	3	1	1	1	1	1	1	1	3
iker56_2	0	13	1	2	7	3	4	2	3	3	3	2	4	4	4	4	3	1	1	1	1			3	1	2	2		1	1	1	1	1	1	1	1	1	1	1	1	3	1	1	1	1	1	1	1	3
iker57_1	0	23	1	2	2	1	2	1			3	2	2	4			3	3	3	2	2	1	1	2	2	4	3	2	1	1	1	1	1	1	1	1	1	1	1	1	3	3	2	2	2	2	2	2	1
iker57_2	0	23	1	2	2	1	4	2			3	2	2	4			3	3	3	2	2	1	1	2	2	4	3	4	3	3	1	1	1	1	1	1	1	1	1	1	3	3	2	2	2	2	2	2	1
iker58_1	0	28	2	2	4	2	3	2	3	3	3	2	4	4	3	3	3	2	2	1	1	1	1	2	2	2	1	1	1	1	4	1	1	2,3,6	2	1	1	1	1	1	3	2	1	1	1	1	1	1	3
iker58_2	0	28	2	2	4	2	3	2	3	3	3	2	4	3	3	3	3	1	1	2	2	2	2	3	3	1	1	2	1	1	3	2	2	2	2	psychosis	2	1	Risperidon	2	3	1	1	1	2	1	1	2	3
iker60_1	0	6	1	2	6	3	4	2	3	3	4	2	4	4	2	2	3	1	1							4			2	2	2	1	1	1	1	1	1	1	1	1	1	1	1	1	1	1	1	1	1
iker60_2	0	6	1	2	6	3	4	2	3	3	4	2	4	4	2	2	3	1	1							4			2	2	2	1	1	2	2	1	1	1	1	1	1	1	1	1	1	1	1	1	1
iker61_1	0	8	2	2	6	3	4	2	2	2	4	2	2	4	1	1	3	1	1					4	4	3			2	2	2	1	1	1	1	1	1	1	1	1	1	1	1	1	1	1	1	1	3
iker61_2	0	8	2	2	6	3	4	2	2	2	4	2	2	4	1	1	3	1	1					4	4	3			2	2	2	1	1	2	2	1	1	1	1	1	1	1	1	1	1	1	1	1	3
iker62_1	0	26	2	2	7	3	2	1	2	2	3	2	3	3	3	3	3	4	3			3	3	3	1	3	2	1	1	1	4	2	2	1	1	polycystás vese	2	1	antikoncipiens	2	3	1	3	1	2	1	1	1	1
iker62_2	0	26	2	2	5	3	3	2	2	2	3	2	4	3	3	3	3	4	3			3	3	4	2	2	3	3	1	1	4	2	2	1	1	polycystás vese	2	1	antikoncipiens	2	3	1	3	1	2	1	1	1	1
iker63_1	0	8	1	2	2	1	2	1	2	2	4	2	3	4	3	3	3	1	1					4	3	3			2	2	2	1	1	1	1	1	1	1	1	1	1	1	1	1	1	1	1	1	1
iker63_2	0	8	1	2	2	1	3	2	2	2	4	2	3	4	3	3	3	1	1					4	3	3			2	2	2	1	1	8	2	1	1	1	1	1	1	1	1	1	1	1	1	1	1
iker64_1	0	7	1	2	2	1	2	1	3	3	2	1	4	4	3	3	3	1	1					1		2					1	1	1	3	2	1	1	1	1	1	1	1	1	1	1	1	1	1	1
iker64_2	0	7	1	2	2	1	4	2	3	3	2	1	4	4	3	3	3	1	1					1		2					1	1	1	1	1	1	1	1	1	1	1	1	1	1	1	1	1	1	1
iker66_1	0	6	2	2	4	2	4	2	2	2	3	2	4	4	2	2	3	1	1					1	1	4					1	1	1	1	1	1	1	1	1	1	1	1	1	1	1	1	1	1	1
iker66_2	0	6	2	2	4	2	5	3	3	3	2	1	4	4	2	2	2	1	1					1	1	4					1	1	1	2,6,8	2	1	1	1	1	1	1	1	1	1	1	1	1	1	1
iker67_1	1	16	2	2	7	3	4	2	3	3	3	2	4	3	4	4	3	1	1	1	1			3	2	3	2		1	1	1	1	1	1	1	1	1	1	1	1	2	2	1	1	1	1	1	1	3
iker67_2	1	16	2	2	7	3	2	1	2	2	4	2	4	3	4	4	3	1	1	1	1			3	2	3	2		1	1	1	1	1	1	1	1	1	1	1	1	2	2	1	1	1	1	1	1	3
iker67_3	1	16	2	2	2	1	2	1	2	2	3	2	4	3	4	4	3	1	1	1	1			3	2	3	2		1	1	1	1	1	1	1	1	1	1	1	1	2	2	1	1	1	1	1	1	3
iker68_1	0	17	2	2	2	1	3	2	2	2	3	2	2	1	1	1	3	1	1	1	1			2	2	4	2	3	2	2	2	1	1	1	1	1	1	1	1	1	1	1	1	1	1	1	1	1	1
iker68_2	0	17	2	2	2	1	3	2	2	2	3	2	2	1	1	1	4	1	1	1	1			2	1	4	2		2	2	1	1	1	1	1	1	1	1	1	1	1	1	1	1	1	1	1	1	1
iker69_1	0	16	1	2	7	3	3	2	2	2	2	1	2	3	4	4	3	3	3	2	2			2	2	3	2		3	3	2	1	1	3	2	1	1	1	antihisztamin	2	3	1	2	2	2	2	2	2	1
iker69_2	0	16	1	2	7	3	4	2	2	2	4	2	4	3	4	4	3	3	3	2	2			3	4	3	2		2	2	2	1	1	1	1	1	1	1	1	1	3	1	1	1	1	1	1	1	1
iker71_1	0	4	1	2	2	1	3	2	2	2	3	2	3	4	2	2	3	1	1					1		3					2	1	1	3.5	2	1	1	1	Serevent, Ventolin	2	3	1	1	1	3	1	1	3	1
iker71_2	0	4	1	2	2	1	4	2	2	2	3	2	3	4	5	4	3	1	1					1		3					2	1	1	3.5	2	1	1	1	Serevent, Ventolin	2	3	1	1	1	3	1	1	3	1
iker73_1	0	6	1	2	2	1	4	2	2	2	3	2	4	4	2	2	3	1	1					1		3					1	1	1	1	1	1	1	1	1	1	2	2	1	2	2	1	1	1	3
iker73_2	0	6	1	2	5	3	2	1	2	2	4	2	4	4	2	2	3	1	1					1		3					1	1	1	1	1	1	1	1	1	1	2	2	1	2	2	1	1	1	3
iker76_1	0	13	1	2	2	1	3	2	2	2	4	2	2	4	3	3	3	2	2	1	1			4	3	3	2				1	1	1	7	2	1	1	1	1	1	3	1	1	1	1	1	1	1	1
iker76_2	0	13	1	2	4	2	3	2	2	2	3	2	2	4	3	3	3	2	2	1	1			4	3	3	2				1	1	1	8	2	1	1	1	1	1	3	1	1	1	1	1	1	1	1
iker77_1	0	17	1	2	5	3	3	2	3	3	2	1	2	4	4	4	3	1	1	2	2	1	1	1	1	3	2	1	1	1	2	1	1	7	2	1	1	1	1	1	3	2	1	1	1	1	1	1	1
iker77_2	0	17	1	2	5	3	3	2	3	3	3	2	1	1	1	1	3	1	1	2	2	1	1	4	3	3	2	1	1	1	2	1	1	1	1	1	1	1	1	1	3	2	1	1	1	1	1	1	1
iker78_1	0	5	2	2	6	3	4	2	3	3	4	2	3	4	2	2	3	1	1					1	1	1					1	1	1	1	1	1	1	1	1	1	2	2	1	1	1	1	1	1	1
iker78_2	0	5	2	2	2	1	2	1	2	2	4	2	3	19	2	2	3	1	1					1	1	1					1	1	1	1	1	1	1	1	1	1	2	2	1	1	1	1	1	1	1
iker79_1	0	28	1	2	4	2	1	1	2	2	3	2	1	1	1	1										4	4	4	3	3	5	1	1	1	1	sclerosis multiplex	2	1	Interferon	2									1
iker79_2	0	28	1	2	4	2	1	1	2	2	3	2	1	1	1	1										4	4	4	3	3	5	1	1	1	1	hypertonia	2	1	Coaprovel	2									1
iker81_1	0	6	1	2	2	1	2	1	2	2	3	2	3	4	2	2	3	2	2	1	1	1	1	1	2	3					1	1	1	1	1	8	2	1	1	1	1	2	1	1	1	1	1	1	1
iker81_2	0	6	1	2	5, 6	3	5	3	3	3	3	2	3	4	2	2	3	1	1					1	3	3					1	1	1	7	2	1	1	1	1	1	2	1	1	1	1	1	1	1	1
iker82_1	0	23	1	2	4	2	1	1	1	2	4	2	1	1	1	1		1	1	1	1	2	2	1	1	4	4	4	2	2	1	1	1	1	1	1	1	1	1	1	1	1	1	1	1	1	1	1	1
iker82_2	0	23	1	2	5	3	2	1	2	2	3	2	1	1	1	1		1	1	1	1	1	1	1	1	4	4	4	1	1	1	1	1	1	1	1	1	1	1	1	1	1	1	1	1	1	1	1	1
iker83_'1	0	19	2	2	2	1	2	1	3	3	3	2	4	4	2	2	3	3	3	3	3	2	2	4	3	2	3	2	2	2	1	1	1	1	1	1	1	1	1	1	3	3	1	1	1	1	1	1	1
iker83_'2	0	19	2	2	2	1	2	1	2	2	3	2	2	3	3	3	3	3	3	3	3	1	1	3	3	2	3	2	2	2	1	1	1	2	2	1	1	1	1	1	3	3	1	1	1	1	1	1	1
iker84_1	0	30	1	2	2	1	2	1	2	2	2	1	2	4	2	2	3	1	1	1	1	1	1	2	3	3	2	1	1	1	4	1	1	1	1	hypertonia	2	1	Diovan HCT	2	3	2	1	1	1	1	1	1	1
iker84_2	0	30	1	2	2	1	2	1	2	2	2	1	2	3	3	3	3	1	1	1	1	1	1	2	3	3	3	2	1	1	4	1	1	1	1	1	1	1	1	1	3	1	1	1	1	1	1	1	1
iker85_1	0	21	2	2	1	1	2	1	2	2	4	2	3	2	2	2	3	2	2	1	1	1	1	4	2	3	2	2	1	1	2	2	2	1	1	1	1	1	Yangee	2	3	3	1	1	1	1	1	1	1
iker85_2	0	21	2	2	2	1	4	2	3	3	3	2	3	4	4	4	3	2	2	2	2	2	2	2	1	3	2	1	1	1	2	1	1	3	2	1	1	1	Yangee, Sefaller	2	3	1	1	1	1	1	1	1	1
iker88_1	0	32	2	2	2	1	3	2	3	3	3	2	2	3	3	3	1	3	3	2	2	1	1	4	2	3	3	3	1	1	2	2	2	1	1	1	1	1	1	1	3	3	1	1	1	1	1	1	1
iker88_2	0	32	2	2	4	2	4	2	3	3	3	2	4	3	4	4	3	2	2	1	1	1	1	2	1	3	3	2	1	1	1	1	1	1	1	1	1	1	1	1	3	3	1	1	1	1	1	1	1
iker89_1	0	20	2	2	2	1	3	2	2	2	4	2	3	3	4	4	3	1	1	2	2	2	2	2	2	4	3	3	2	2	4	1	1	6.9	2	seborrhoea	2	1	Lyndinette	2	1	1	1	1	1	1	1	1	1
iker89_2	0	20	2	2	2	1	3	2	2	2	3	2	4	4	4	4	3	2	2	2	2	2	2	2	3	3	3	3	1	1	4	1	1	1	1	akne	2	1	anticoncipiens	2	1	1	1	1	1	1	1	1	1
iker90_1	0	20	2	2	2	1	3	2	2	2	3	2	3	3	4	4	3	1	1	1	1	1	1	3	2	3	3	2	1	1	2	2	2	4.9	2	1	1	1	1	1	3	1	1	1	1	1	1	2	1
iker90_2	0	20	2	2	2	1	2	1	2	2	4	2	2	3	4	4	3	1	1	1	1	1	1	2	2	3	2	2	1	1	2	2	2	9	2	1	1	1	1	1	3	3	1	1	1	1	1	1	1
iker91_1	0	24	1	2	7	3	2	1	2	2	3	2	1		1	1		1	1	2	2	1	1	1	1	3	3	4	2	2	3	1	1	1	1	1	1	1	1	1	2	2	2	2	2	2	2	2	1
iker91_2	0	24	1	2	2	1	3	2	2	2	2	1	1	1	1	1		3	3	3	3	2	2	1	1	4	4	4	2	2	1	1	1	1	1	1	1	1	1	1	2	2	1	1	1	1	1	2	1
iker92_1	0	10	1	2	2	1	4	2	2	2	4	2	2	2	1	1	4	1	1					4	4	4					1	1	1	1	1	1	1	1	1	1	1	1	1	1	1	1	1	1	3
iker92_2	0	10	1	2	2	1	3	2	2	2	4	2	2	3	1	1	4	1	1					4	4	4					1	1	1	1	1	1	1	1	1	1	1	1	1	1	1	1	1	1	3
iker93_1	0	14	2	2	7	3	4	2	2	2	4	2	3	3	3	3	3	1	1	1	1			1	1	2	3		2	2	3	1	1	2.3	2	1	1	1	1	1	1	3	1	1	1	1	1	1	1
iker93_2	0	14	2	2	7	3	3	2	2	2	2	1	2	3	3	3	3	1	1	1	1			1	1	2	3		2	2	3	1	1	2	2	1	1	1	1	1	1	3	1	1	1	1	1	1	1
iker94_1	0	32	1	2	2	1	3	2	2	2	3	2	2	3	4	4	3	2	2	2	2	1	1	2	2	3	3	4	2	2	1	1	1	2	2	1	1	1	1	1	1	1	1	1	1	1	1	1	1
iker94_2	0	32	1	2	2	1	3	2	2	2	3	2	2	3	4	4	3	2	2	2	2	1	1	3	2	3	3	4	2	2	2	1	1	1	1	1	1	1	1	1	1	1	1	1	1	1	1	1	1
iker95_1	0	9	1	2	2	1	3	2	3	3	3	2	2	2	2	2	3	1	1					2	3	3					2	1	1	1	1	psoriasis, dyshidrosis	2	1	1	1	1	1	1	1	1	1	1	1	1
iker95_2	0	9	1	2	2	1	3	2	3	3	3	2	2	2	2	2	3	1	1					2	3	3					2	1	1	1	1	1	1	1	1	1	1	1	1	1	1	1	1	1	1
iker96_1	0	15	2	2	7	3	2	1	2	2	4	2	2	4	4	4	3	1	1	1	1			3	3	2	2		1	1	1	1	1	7	2	1	1	1	1	1	3	1	1	1	1	1	1	1	3
iker96_2	0	15	2	2	5	3	3	2	2	2	4	2	3	4	4	4	3	1	1	2	2			3	3	2	1		1	1	1	1	1	1	1	1	1	1	1	1	3	1	1	1	1	1	1	1	3
iker97_1	0	23	2	2	2	1	3	2	2	2	3	2	4	3	5	4	3	2	2	2	2	2	2	1	1	1	1	2	1	1	2	2	2	2	2	1	1	1	1	1	1	1	1	1	1	1	1	1	3
iker97_2	0	23	2	2	7	3	5	3	3	3	3	2	4	4	2	2	3	2	2	1	1	1	1	2	1	1	1	1	1	1	3	2	2	2	2	1	1	1	1	1	1	1	1	1	1	1	1	1	3
iker98_1	0	4	1	2	7	3	3	2	3	3	2	1	2	4	2	2	2	1	1					3	3	3					1	1	1	8	2	1	1	1	1	1	1	1	1	1	2	1	1	2	1
iker98_2	0	4	1	2	2	1	4	2	2	2	3	2	2	4	2	2	2	1	1					3	3	3					1	1	1	8	2	1	1	1	1	1	1	1	1	1	2	1	1	2	1
iker99_1	0	23	2	2	7	3	3	2	2	2	3	2	2	3	4	4	3	1	1	2	2	2	2	1	2	1	2	1	1	1	5	1	1	1	1	1	1	1	1	1	3	3	1	1	1	1	1	1	1
iker99_2	0	23	2	2	2	1	3	2	2	2	2	1	4	4	4	4	3	3	3	3	3	3	3	1	1	3	2	1	1	1	5	1	1	8.9	2	1	1	1	1	1	3	1	1	1	1	1	1	1	1
iker101_1	0	12	1	2	2	1	4	2	2	2	4	2	3	4	3	3	3	1	1					4	3	4					2	1	1	1	1	1	1	1	1	1	1	1	1	1	1	1	1	1	1
iker101_2	0	12	1	2	2	1	3	2	3	3	3	2	3	4	3	3	3	1	1					4	3	4					2	1	1	2	2	1	1	1	1	1	1	1	1	1	1	1	1	1	1
iker102_1	0	6	1	2	5	3	3	2	2	2	3	2	3	4	3	3	3	2	2					1		4			1	1	1	1	1	7	2	1	1	1	1	1	3	3	1	1	3	1	1	2	1
iker102_2	0	6	1	2	7	3	3	2	2	2	3	2	3	4	3	3	3	2	2					1		4			1	1	1	1	1	7	2	1	1	1	1	1	1	3	1	1	3	1	1	2	1
iker103_1	0	9	2	1	2	1	3	2	2	2	2	1	4	4	3	3	3	3	3					2	3	2			2	2	1	1	1	7	2	1	1	1	1	1	3	2	2	2	2	2	2	2	1
iker103_2	0	9	2	1	2	1	3	2	2	2	2	1	4	4	3	3	3	3	3					2	3	2			2	2	1	1	1	1	1	1	1	1	1	1	3	2	2	2	2	2	2	2	1
iker108_1	0	22	2	1	2	1	3	2	2	2	3	2	2	3	1	1	3	1	1	1	1	1	1	2	2	3	3	3	2	2	1	3	3	3	2	1	1	1	Sensonette	2	1	1	1	1	2	1	1	2	1
iker108_2	0	22	2	1	4.	2	3	2	2	2	3	2	2	3	2	2	3	1	1	1	1	1	1	2	2	3	3	3	2	2	1	2	2	1	1	1	1	1	Lindinette	2	1	1	1	1	1	1	1	2	1
iker110_1	0	31	1	2	2	1	3	2	2	2	2	1	2	3	2	2	3	2	2	2	2	2	2	1		2	2	4	3	3	1	1	1	3	2	1	1	1	1	1	2	2	1	1	1	1	1	1	1
iker110_2	0	31	2	2	7	3	3	2	2	2	2	1	2	3	2	2	3	2	2	2	2	2	2	1		2	2	4	3	3	2	1	1	7	2	1	1	1	1	1	2	2	1	1	1	1	1	1	1
iker115_1	0	30	2	2	7	3	3	2	2	2	3	2	2	3	2	2	3	2	2	2	2	3	3	2	1	3	2	3	3	3	1	1	1	8	2	1	1	1	2 antikonc	2	1	1	1	1	1	3 dermatofobrosc	1	1	3
iker115_2	0	30	2	2	7	3	3	2	2	2	2	1	2	3	3	3	3	2	2	2	2	1	1	2	2	3	3	2	1	1	1	1	1	8	2	1	1	1	1	1	1	1	1	1	1	3 dermatofibrosc	1	1	3
iker116_1	0	30	1	1	7	3	3	2	2	2	4	2	3	4	4	4	3	1	1	1	1	1	1	4	3	4	4	4	2	2	5	2	2	3.5	2	1	1	1	2 Pulmicort	2	3	1	1	1	1	1	1	1	1
iker116_2	0	30	1	1	7	3	3	2	3	3	3	2	2	2	4	4	3	2	2	2	2	2	2	4	3	4	4	4	2	2	3	2	2	5	2	1	1	1	1	1	3	3	1	1	1	1	1	1	1
iker117_1	0	10	2	2	2	1	3	2	2	2	3	2	3	4	2	2	3	1	1					3	3	3			1	1	2	1	1	7	2	1	1	1	1	1	3	3	1	1	2	1	1	1	1
iker117_2	0	10	2	2	5	3	4	2	3	3	2	1	3	4	2	2	3	1	1					2	1	2			1	1	2	1	1	5	2	1	1	1	1	1	3	3	1	1	2	1	1	1	1
iker118_1	0	14	2	2	2	1	3	2	2	2	4	2	3	3	4	4	3	2	2	1	1			4	3	2	3		2	2	3	1	1	1	1	1	1	1	1	1	1	1	1	1	1	1	1	1	1
iker118_2	0	14	2	2	2	1	3	2	3	3	3	2	3	3	4	4	3	2	2	1	1			4	3	2	3		2	2	3	1	1	10	2	1	1	1	1	1	1	1	1	1	1	1	1	1	1
iker119_1	0	10	2	2	2	1	3	2	3	3	4	2	2	2	3	3	3	1	1					4	4	2			1	1	1	1	1	1	1	1	1	1	1	1	3	1	2	2	2	1	1	1	1
iker119_2	0	10	2	2	2	1	4	2	3	3	3	2	2	2	3	3	3	1	1					4	4	2			1	1	1	1	1	1	1	1	1	1	1	1	3	1	2	2	2	1	1	1	1
iker120_1	0	7	2	2	2	1	4	2	3	3	2	1	3	4	2	2	3	1	1					2	1	1			1	1	2	1	1	5	2	1	1	1	1	1	3	1	1	1	1	1	1	3	1
iker120_2	0	7	2	2	7	3	4	2	3	3	2	1	3	4	2	2	3	1	1					2	1	1			1	1	2	1	1	5	2	1	1	1	1	1	3	1	1	1	1	1	1	3	1
iker121_1	0	18	1	1	2	1	3	2	3	3	2	1	2	4	3	3	3	1	1	1	1			2	1	2	1		1	1	1	1	1	6	2	mitralis prolapsus	2	1	1	1	3	1	1	1	1	1	1	1	1
iker121_2	0	18	1	1	2	1	3	2	3	3	2	1	2	4	3	3	3	1	1	1	1			2	1	2	1		1	1	1	1	1	6	2	mitralis prolapsus	2	1	1	1	3	1	1	1	1	1	1	1	1
iker122_1	0	6	1	1	2	1	2	1	2	2	3	2	4	2	3	3	3	1	1					4	3	1			2	2	2	1	1	1	1	1	1	1	1	1	3	1	1	1	1	1	1	1	1
iker122_2	0	6	1	1	2	1	2	1	2	2	3	2	4	2	3	3	3	1	1					4	3	1			2	2	2	1	1	1	1	1	1	1	1	1	3	1	1	1	1	1	1	1	1
iker123_1	0	14	1	1	2	1	3	2	3	3	3	2	3	3	3	3	3	1	1					4	3	2	3		1	1	1	1	1	1	1	1	1	1	1	1	1	1	1	1	1	1	1	1	1
iker123_2	0	14	1	1	2	1	3	2	3	3	3	2	3	3	3	3	3	1	1					4	3	2	3		1	1	1	1	1	1	1	1	1	1	1	1	1	1	1	1	1	1	1	1	1
iker124_1	0	15	2	2	7	3	5	3	2	2	3	2	2	2	4	4	3	1	1	1	1			1	1	3	2		1	1	1	1	1	1	1	1	1	1	1	1	1	1	1	1	1	1	1	1	1
iker124_2	0	15	2	2	7	3	5	3	2	2	4	2	2	2	4	4	3	1	1	1	1			1	1	3	2		1	1	1	1	1	3	2	1	1	1	1	1	1	1	1	1	1	1	1	1	1
iker125_1	0	20	1	1	5	3	3	2	2	2	2	1	3	3	2	2	3	3	3	3	3	2	2	4	2	2	3	4	3	3	1	1	1	1	1	1	1	1	1	1	1	1	1	1	1	1	1	1	1
iker125_2	0	20	1	1	5	3	3	2	2	2	3	2	2	3	2	2	3	3	3	2	2	2	2	4	3	3	3	3	3	3	1	1	1	1	1	1	1	1	1	1	1	1	1	1	1	1	1	1	1
iker126_1	0	23	2	1	2	1	3	2	2	2	3	2	2	3	2	2	3	2	2	1	1	1	1	2	2	2	2	3	2	2	1	2	2	1	1	1	1	1	antikonc.	2	1	1	1	1	1	1	1	1	3
iker126_2	0	23	2	1	2	1	3	2	2	2	3	2	2	2	2	2	3	2	2	1	1	1	1	2	2	2	3	3	2	2	1	2	2	1	1	1	1	1	antikonc.	2	1	1	1	1	1	1	1	1	3
iker127_1	0	14	2	1	6	3	4	2	2	2	3	2	3	4	4	4	3	2	2	2	2			3	3	2	2		1	1	4	1	1	2	2	1	1	1	1	1	3	3	1	1	2	1	1	1	1
iker127_2	0	14	2	1	6	3	4	2	2	2	3	2	3	4	4	4	3	2	2	2	2			3	3	2	2		1	1	4	1	1	2	2	1	1	1	1	1	3	3	1	1	2	1	1	1	1
iker128_1	0	27	1	2	7	3	2	1	2	2	3	2	2	3	4	4	3	2	2	2	2	2	2	1	1	2	2	2	1	1	3	1	1	1	1	1	1	1	1	1	1	1	1	1	1	1	1	1	1
iker128_2	0	27	1	2	7	3	2	1	3	3	3	2	4	3	4	4	3	1	1	1	1	2	2	2	2	2	2	2	1	1	3	1	1	1	1	1	1	1	1	1	1	1	1	1	1	1	1	1	1
iker129_1	0	19	2	2	7	3	3	2	2	2	4	2	2	3	2	2	3	2	2	2	2	1	1	4	3	1	1	1	1	1	4	1	1	3	2	1	1	1	1	1	3	3	1	1	1	1	1	1	3
iker129_2	0	19	2	2	7	3	2	1	3	3	3	2	2	3	2	2	3	1	1	2	2	1	1	3	2	1	1	1	1	1	4	1	1	3	2	1	1	1	1	1	3	3	1	1	1	1	1	1	3
iker130_1	0	5	2	2	2	1	3	2	2	2	4	2	2	4	2	2	3	1	1					4	3	1			2	2	1	1	1	1	1	1	1	1	1	1	1	1	1	1	1	1	1	1	1
iker130_2	0	5	2	2	7	3	3	2	3	3	2	1	2	4	2	2	3	1	1					4	3	1			2	2	1	1	1	1	1	1	1	1	1	1	1	1	1	1	1	1	1	1	1
iker132_1	0	6	1	2	7	3	4	2	2	2	3	2	4	4	2	2	3	1	1					1	1	1			2	2	2	1	1	1	1	1	1	1	1	1	2	2	2	2	2	2	2	2	1
iker132_2	0	6	1	2	7	3	4	2	2	2	3	2	4	4	2	2	3	1	1					1	1	1			2	2	2	1	1	1	1	1	1	1	1	1	2	2	2	2	2	2	2	2	1
iker133_1	0	24	1	1	2	1	3	2	3	3	2	1	1	1	1	1		1	1	1	1	1	1	2	4	4	4	4	2	2	1	1	1	1	1	1	1	1	1	1	1	1	1	1	1	1	1	1	1
iker133_2	0	24	1	1	2	1	3	2	3	3	2	1	1	1	1	1		1	1	1	1	1	1	2	4	4	4	4	3	3	1	1	1	1	1	1	1	1	1	1	1	1	1	1	1	1	1	1	1
iker134_1	0	11	1	2	2	1	2	1	2	2	4	2	4	4	3	3	3	1	1					4	4	4			1	1	4	1	1	2	2	1	1	1	1	1	1	1	1	1	1	1	1	1	1
iker134_2	0	11	1	2	2	1	2	1	2	2	4	2	4	4	3	3	3	1	1					4	4	4			1	1	4	1	1	1	1	1	1	1	1	1	1	1	1	1	1	1	1	1	1
iker135_1	0	6	1	2	2	1	3	2	2	2	3	2	4	4	2	2	3	1	1					4	3	1			2	2	3	1	1	2	2	1	1	1	1	1	1	1	1	1	1	1	1	1	1
iker135_2	0	6	1	2	3	2	3	2	2	2	3	2	4	4	2	2	3	1	1					4	3	1			2	2	3	1	1	1	1	1	1	1	1	1	1	1	1	1	1	1	1	1	1
iker136_1	0	10	1	2	2	1	3	2	2	2	4	2	4	4	3	3	4	1	1					4	3	4			2	2	2	1	1	1	1	1	1	1	1	1	2	2	1	1	1	1	1	1	3
iker136_2	0	10	1	2	2	1	3	2	3	3	3	2	4	4	3	3	4	1	1					4	3	4			2	2	2	1	1	1	1	1	1	1	1	1	2	2	1	1	1	1	1	1	3
iker137_1	0	3	1	2	2	1	3	2	2	2	3	2	4	4	2	2	3	1	1					1	1	3			2	2	1	1	1	6	2	1	1	1	1	1	2	2	1	1	1	1	1	1	1
iker137_2	0	3	1	2	2	1	3	2	2	2	3	2	4	4	2	2	3	1	1					1	1	3			2	2	1	1	1	6	2	1	1	1	1	1	2	2	1	1	1	1	1	1	1
iker138_1	0	8	2	1	2	1	3	2	3	3	3	2	4	3	2	2	3	1	1					4	3	2			2	2	2	1	1	9	2	1	1	1	1	1	1	1	1	1	3	1	1	3	1
iker138_2	0	8	2	1	2	1	3	2	3	3	3	2	4	3	2	2	3	1	1					4	3	2			2	2	2	1	1	6.9	2	tejcukor érz.	2	1	1	1	1	1	1	1	1	1	1	3	1
iker140_1	0	29	2	2	2	1	4	2	2	2	4	2	3	2	4	4	3	2	2	2	2	1	1	4	2	3	4	3	1	1	5	2	2	1	1	1	1	1	antikonc.	2	1	3	1	1	1	1	1	1	3
iker140_2	0	29	1	2	2	1	2	1	2	2	3	2	2	2	3	3	3	3	3	2	2	1	1	4	2	1	3	4	1	1	4	3	3	3	2	1	1	1	1	1	1	1	1	1	1	1	1	1	3
iker141_1	0	22	2	2	4	2	4	2	3	3	3	2	2	3	3	3	3	1	1	1	1	1	1	4	2	3	2	1	3	3	3	2	2	1	1	1	1	1	1	1	3	1	1	1	1	1	1	1	1
iker141_2	0	22	1	2	5	3	4	2	3	3	3	2	1	1	1	1		5	3	2	2	3	3	4	3	2	3	2	2	2	4	1	1	1	1	1	1	1	1	1	3	3	1	1	1	1	1	1	1
iker142_1	0	9	1	2	7	3	5	3	3	3	2	1	4	4	3	3	3	3	3					4	4	3			2	2	1	1	1	3	2	1	1	1	1	1	3	3	1	1	1	1	1	1	3
iker142_2	0	9	2	2	7	3	2	1	2	2	4	2	4	4	3	3	3	2	2					4	3	3			2	2	1	1	1	5	2	1	1	1	1	1	3	3	1	1	1	1	1	1	3
iker143_1	0	24	1	2	5	3	2	1	2	2	3	2	2	2	1	1	1	2	2	2	2	1	1	3	3	3	4	4	2	2	1	1	1	1	1	1	1	1	1	1	1	1	1	1	1	1	1	1	1
iker143_2	0	24	2	2	6	3	2	1	3	3	2	1	1	1	1	1	3	2	2	2	2	1	1	1	1	3	3	3	1	1	1	1	1	1	1	1	1	1	1	1	1	1	1	1	1	1	1	1	1
iker144_1	0	10	2	2	4	2	4	2	3	3	1	1	4	4	2	2	3	1	1					2	2	2			1	1	1	1	1	1	1	1	1	1	1	1	1	1	1	1	1	1	1	1	1
iker144_2	0	10	1	2	2	1	4	2	3	3	2	1	4	4	2	2	3	1	1					2	2	2			1	1	1	1	1	2.3	2	1	1	1	1	1	1	1	1	1	1	1	1	1	1
iker145_1	0	8	1	2	7	3	4	2	2	2	3	2	3	4	2	2	3	2	2	1	1	1	1	1	1	4			2	2	1	1	1	1	1	1	1	1	1	1	3	3	1	1	1	1	1	3	1
iker145_2	0	8	1	2	7	3	4	2	3	3	2	1	3	4	2	2	3	2	2					1	1	4			2	2	1	1	1	1	1	1	1	1	1	1	3	3	1	1	1	1	1	3	1
iker146_1	0	20	2	2	7	3	4	2	2	2	3	2	3	3	2	2	3	2	2	2	2	2	2	4	4	1	2	3	1	1	2	2	2	1	1	1	1	1	antikonc.	2	2	2	1	1	1	1	1	1	1
iker146_2	0	20	1	2	2	1	2	1	2	2	3	2	1	1	1	1		2	2	1	1	1	1	2	4	4	3	4	1	1	1	1	1	1	1	1	1	1	1	1	2	3	1	1	1	1	1	1	1
iker148_1	0	25	2	2	2	1	2	1	2	2	4	2	4	2	4	4	3	1	1	1	1	2	2	3	2	3	2	3	1	1	3	2	2	1	1	1	1	1	antikonc.	2	3	3	1	1	2	1	1	2	3
iker148_2	0	25	1	2	1	1	1	1	3	3	4	2	2	3	3	3	1	3	3	3	3	2	2	1	2	3	3	3	1	1	3	1	1	1	1	1	1	1	1	1	3	3	1	1	1	1	1	1	3
iker150_1	0	15	2	2	7	3	4	2	2	2	3	2	2	3	1	1	1	3	3	2	2			1	2	3	2		1	1	1	1	1	1	1	1	1	1	1	1	1	1	1	1	1	1	1	1	1
iker150_2	0	15	1	2	2	1	3	2	3	3	2	1	2	3	1	1	1	3	3	1	1			2	2	3	2		1	1	1	1	1	1	1	1	1	1	1	1	1	3	1	1	1	1	1	1	1
iker151_1	0	15	2	2	5	3	3	2	3	3	3	2	4	3	4	4	3	1	1	1	1			2	1	4	1		1	1	2	1	1	1	1	1	1	1	1	1	1	1	1	1	1	1	1	1	1
iker151_2	0	15	1	2	7	3	4	2	2	2	4	2	4	3	4	4	3	1	1	1	1			3	2	4	2		1	1	2	1	1	4.8	2	1	1	1	1	1	1	1	1	1	1	1	1	1	1
iker152_1	0	27	1	2	2	1	3	2	3	3	3	2	2	4	2	2	1.3	1	1	1	1	2	2	1	1	2	3	2	2	2	4	1	1	7	2	1	1	1	1	1	2	2	1	1	1	1	1	1	1
iker152_2	0	27	2	2	7	3	4	2	1	2	2	1	3	3	2	2	1	2	2	1	1	1	1	2	3	3	2	1	4		2	2.9	3	1	1	1	1	1	1	1	1	1	1	1	1	1	1	1	1
iker153_1	0	13	2	2	4	2	3	2	3	3	3	2	4	4	4	4	3	1	1	1	1			4	4	3	3		1	1	4	1	1	1	1	1	1	1	1	1	2	2	1	1	3	1	1	1	3
iker153_2	0	13	1	2	2	1	2	1	2	2	4	2	3	4	4	4	3	1	1	1	1			4	4	3	3		2	2	4	2	2	6	2	1	1	1	1	1	2	2	1	1	3	1	1	1	3
iker154_1	0	13	1	2	2	1	3	2	3	3	4	2	4	3	3	3	3	2	2					3	3	2			1	1	3	1	1	1	1	1	1	1	1	1	3	1	1	1	2	1	1	2	3
iker154_2	0	13	2	2	2	1	2	1	3	3	3	2	4	3	3	3	3	2	2					3	3	3			1	1	3	1	1	2.7	2	1	1	1	1	1	3	1	1	1	2	1	1	2	3
iker155_1	0	6	2	2	7	3	5	3	3	3	2	1	3	4	2	2	3	1	1					2	2	1			2	2	1	1	1	1	1	1	1	1	1	1	3	1	1	1	2	1	1	2	1
iker155_2	0	6	1	2	2	1	3	2	2	2	4	2	3	4	2	2	3	1	1					2	2	1			2	2	1	1	1	1	1	1	1	1	1	1	3	1	1	1	2	1	1	2	1
iker156_1	0	7	1	2	4	2	3	2	2	2	3	2	1	1	1	1		2	2					1	1	4			2	2	1	1	1	6	2	1	1	1	1	1	3	3	1	1	1	2	2	2	1
iker156_2	0	7	1	2	4	2	3	2	3	3	2	1	1	1	1	1		2	2					1	1	4			2	2	1	1	1	6	2	1	1	1	1	1	3	3	1	1	1	2	2	2	1
iker157_1	0	6	2	1	2	1	3	2	2	2	4	2	3	4	2	2	3	1	1					4	4	4			2	2	1	1	1	1	1	1	1	1	1	1	1	1	1	1	1	1	1	3	1
iker157_2	0	6	2	1	2	1	3	2	2	2	4	2	3	4	2	2	3	1	1					4	4	4			2	2	1	1	1	1	1	1	1	1	1	1	1	1	1	1	1	1	1	3	1
iker159_1	0	20	2	2	2	1	2	1	3	3	3	2	2	3	4	4	3	1	1	1	1	1	1	2	4	1	1	1	1	1	2	1	1	1	1	diabetes	2	1	1	1	1	1	1	1	1	1	1	1	1
iker159_2	0	20	2	2	4	2	3	2	3	3	3	2	2	3	4	4	3	1	1	1	1	1	1	2	2	2	1	2	1	1	2	1	1	1	1	1	1	1	1	1	1	1	1	1	1	1	1	1	1
iker160_1	0	24	2	2	6	3	2	1	2	2	2	1	3	2	5	4	3	3	3	3	3	2	2	2	2	2	2	2	1	1	2	1	1	6.7	2	1	1	1	antikonc.	2	1	1	1	1	1	1	1	1	1
iker160_2	0	24	2	2	4	2	2	1	2	2	3	2	2	2	3	3	3	2	2	1	1	1	1	4	3	2	3	2	2	2	2	1	1	3.4	2	1	1	1	1	1	1	1	1	1	1	1	1	1	1
iker161_1	1	16	2	2	4	2	5	3	3	3	3	2	3	3	3	3	4	2	2	1	1			3	2	2	2		2	2	2	1	1	1	1	1	1	1	1	1	1	1	1	1	1	1	1	1	3
iker161_2	1	16	2	2	2	1	2	1	2	2	4	2	3	4	3	3	3	2	2	1	1			3	2	2	3		1	1	2	1	1	1	1	1	1	1	1	1	1	3	1	1	1	1	1	1	3
iker161_3	1	16	2	2	2	1	3	2	3	3	2	1	3	3	3	3	3	1	1	2	2			3	2	2	2		1	1	3	1	1	6	2	1	1	1	1	1	1	3	1	1	1	1	1	1	3
iker162_1	0	4	1	2	5	3	3	2	3	3	1	1	2	3	1	1	1	2	2					1	1	3			2	2	1	1	1	6	2	reflux	2	1	1	1	3	1	1	1	2	1	1	1	1
iker162_2	0	4	2	2	2	1	3	2	2	2	4	2	2	3	1	1	3	1	1					1	1	3			2	2	1	1	1	1	1	1	1	1	1	1	3	1	1	1	2	1	1	1	1
iker163_1	0	4	1	2	7	3	5	3	2	2	2	1	1	1	1	1		1	1					4	2	4			2	2	1	1	1	1	1	1	1	1	1	1	3	1	1	1	1	1	1	1	3
iker163_2	0	4	1	2	7	3	5	3	3	3	2	1	1	1	1	1		2	2					4	2	4			2	2	1	1	1	1	1	vashiány, álkancsal, szívzörej	2	1	Maltofer, Folsav	2	3	1	1	1	1	1	1	1	3
iker164_1	0	12	1	1	2	1	4	2	2	2	3	2	1	1	1	1		1	1							2			2	2	1	1	1	1	1	1	1	1	1	1	1	1	1	1	1	1	1	1	1
iker164_2	0	12	1	1	2	1	3	2	2	2	3	2	1	1	1	1		1	1							2			2	2	1	1	1	1	1	1	1	1	1	1	1	1	1	1	1	1	1	1	1
iker165_1	0	7	2	1	2	1	3	2	3	3	2	1	4	4	3	3	3.4	2	2					2	3	2			1	1	1	1	1	9	2	1	1	1	1	1	3	1	1	1	1	1	1	1	3
iker165_2	0	7	2	1	3	2	3	2	3	3	2	1	3	4	3	3	3.4	2	2					2	3	2			1	1	1	1	1	9	2	1	1	1	1	1	3	1	1	1	1	1	1	1	3
iker166_1	0	8	1	1	7	3	4	2	2	2	3	2	4	3	3	3	3	1	1					4	3	4			2	2	2	1	1	1	1	1	1	1	1	1	3	1	1	1	1	1	1	1	1
iker166_2	0	8	1	1	7	3	4	2	2	2	3	2	4	3	3	3	3	1	1					4	3	2			2	2	2	1	1	1	1	1	1	1	1	1	3	1	1	1	1	1	1	1	1
iker167_1	0	16	1	1	7	3	4	2	3	3	3	2	2	3	4	4	3	2	2	1	1			2	1	2	2		1	1	3	1	1	1	1	1	1	1	1	1	1	1	1	1	1	1	1	1	3
iker167_2	0	16	1	1	7	3	4	2	3	3	3	2	2	3	4	4	3	2	2	1	1			2	1	2	2		1	1	3	1	1	1	1	1	1	1	1	1	1	1	1	1	1	1	1	1	3
iker168_1	0	9	2	2	3	2	5	3	3	3	1	1	2	3	2	2	1.2	2	2	2	2			4	3	3			2	2	1	1	1	6	2	1	1	1	1	1	3	1	1	1	1	1	1	1	1
iker168_2	0	9	1	2	2	1	4	2	3	3	3	2	2	3	2	2	1.4	3	3	2	2			4	4	3			2	2	1	1	1	6	2	1	1	1	1	1	3	1	1	1	1	1	1	1	1
iker169_1	0	6	2	2	7	3	5	3	3	3	2	1	4	4	2	2	3	1	1					4	3	4			2	2	1	1	1	1	1	1	1	1	1	1	3	3	1	1	1	1	1	1	1
iker169_2	0	6	1	2	7	3	5	3	3	3	2	1	4	4	2	2	3	1	1					4	3	4			2	2	1	1	1	1	1	1	1	1	1	1	3	3	1	1	1	1	1	1	1
iker171_1	0	12	2	1	7	3	3	2	2	2	3	2	2	3	2	2	3	2	2	1	1			2	2	2	2		1	1	1	1	1	1	1	1	1	1	1	1	1	1	1	1	1	1	1	1	1
iker171_2	0	12	2	1	7	3	3	2	2	2	3	2	2	4	2	2	3	1	1	1	1			2	2	2	2		1	1	1	1	1	1	1	1	1	1	1	1	1	1	1	1	1	1	1	1	1
iker172_1	0	12	2	2	2	1	3	2	3	3	3	2	2	2	1	1	3	2	2					2	4	4			1	1	1	1	1	2.5,6	2	1	1	1	Aerius, Symbycort,Nasonex, Pulmicort	2	1	1	1	1	1	1	1	1	3
iker172_2	0	12	2	2	7	3	5	3	2	2	3	2	2	2	1	1	3	2	2					2	4	4			1	1	1	1	1	2.5,6,8,9	2	1	1	1	Aerius, Symbycort, Nasonex, Pulmicort	2	1	1	1	1	1	1	1	1	3
iker173_1	0	12	1	2	2	1	4	2	3	3	3	2	2	4	3	3	3	2	2						3	2					1	1	1	6	2	1	1	1	1	1	1	1	1	1	1	1	1	1	1
iker173_2	0	12	2	2	2	1	4	2	3	3	3	2	2	4	3	3	3	2	2						3	2					1	1	1	1	1	1	1	1	1	1	1	1	1	1	1	1	1	1	1
iker174_1	0	9	1	2	7	3	1	1	2	2	3	2	3	4	2	2	2.3	2	2					3	2	2					1	1	1	1	1	1	1	1	1	1	3	1	1	1	3	1	1	3	1
iker174_2	0	9	1	2	7	3	4	2	3	3	2	1	3	4	2	2	2.3	2	2					3	2	2					1	1	1	1	1	1	1	1	1	1	3	1	1	1	3	1	1	3	1
iker175_1	0	20	2	2	6	3	3	2	3	3	2	1	4	3	2	2	3	2	2	2	2	2	2	3	2	2	2	1	1	1	1	2	2	3.4	2	1	1	1	1	1	1	1	1	1	1	1	1	1	1
iker175_2	0	20	2	2	5	3	3	2	2	2	3	2	3	3	2	2	3	2	2	2	2	4	3	3	2	3	3	2	1	1	1	2	2	8	2	1	1	1	antikoncipiens	2	1	3	1	1	1	1	1	1	1
iker176_1	0	12	1	2	7	3	3	2	2	2	3	2	3	3	4	4	3	1	1	1	1			4	4	4	3		1	1	4	1	1	1	1	Gilbert-kór	2	1	1	1	1	1	1	1	1	1	1	1	1
iker176_2	0	12	2	2	7	3	5	3	3	3	3	2	3	3	4	4	3	2	2	1	1	1	1	4	4	4	3		1	1	4	1	1	1	1	1	1	1	1	1	1	1	1	1	1	1	1	1	1
[truncated: 20 more columns]
